# Supplementary material for: Impacts of irrigated agriculture on food–energy–water–CO2 nexus across metacoupled systems
Source: Nat Commun. 2020 Nov 17;11:5837. doi: 10.1038/s41467-020-19520-3 (PMC7672069; doi:10.1038/s41467-020-19520-3)
Supplement: Supplementary file 3 — Source Data [file 41467_2020_19520_MOESM3_ESM.zip]

Archive with 5 entries (5 files):
- Precipitation data.xlsx
- Calculation factors.xlsx
- Data for south to north water transfer project.xlsx
- Data Sources for Figures 2-4.xlsx
- NCP agricultural data.xlsx
