# Supplementary material for: Impacts of irrigated agriculture on food–energy–water–CO2 nexus across metacoupled systems
Source: Nat Commun. 2020 Nov 17;11:5837. doi: 10.1038/s41467-020-19520-3 (PMC7672069; doi:10.1038/s41467-020-19520-3)
Supplement: Supplementary file 3 — Source Data [file 41467_2020_19520_MOESM3_ESM.zip › Precipitation data.xlsx]

## Sheet: Metadata
Sheet name	Subject	Type	size	format	date	Data source
precipitation	precipitation data for water footprint calculation	raw data	5*44958	excel	20200527	National Meteorological Information Center, China Meteorological Data Service Center. http://data.cma.cn
corn	precipitation data during growth period of corn for water footprint calculation	raw data	5*31	excel	20200527	National Meteorological Information Center, China Meteorological Data Service Center. http://data.cma.cn
wheat	precipitation data during growth period of wheat for water footprint calculation	raw data	5*31	excel	20200527	National Meteorological Information Center, China Meteorological Data Service Center. http://data.cma.cn

## Sheet: precipitation
Number	Year	Mouth	Date	24h precipitation (0.1mm)
Zhangbei	2008	1	1	0
Zhangbei	2008	1	2	0
Zhangbei	2008	1	3	0
Zhangbei	2008	1	4	0
Zhangbei	2008	1	5	0
Zhangbei	2008	1	6	0
Zhangbei	2008	1	7	0
Zhangbei	2008	1	8	0
Zhangbei	2008	1	9	0
Zhangbei	2008	1	10	0
Zhangbei	2008	1	11	0
Zhangbei	2008	1	12	0
Zhangbei	2008	1	13	0
Zhangbei	2008	1	14	0
Zhangbei	2008	1	15	0
Zhangbei	2008	1	16	0
Zhangbei	2008	1	17	0
Zhangbei	2008	1	18	0
Zhangbei	2008	1	19	0
Zhangbei	2008	1	20	3
Zhangbei	2008	1	21	2
Zhangbei	2008	1	22	1
Zhangbei	2008	1	23	0
Zhangbei	2008	1	24	0
Zhangbei	2008	1	25	0
Zhangbei	2008	1	26	0
Zhangbei	2008	1	27	0
Zhangbei	2008	1	28	0
Zhangbei	2008	1	29	0
Zhangbei	2008	1	30	0
Zhangbei	2008	1	31	0
Zhangbei	2008	2	1	0
Zhangbei	2008	2	2	0
Zhangbei	2008	2	3	0
Zhangbei	2008	2	4	0
Zhangbei	2008	2	5	0
Zhangbei	2008	2	6	0
Zhangbei	2008	2	7	0
Zhangbei	2008	2	8	0
Zhangbei	2008	2	9	0
Zhangbei	2008	2	10	0
Zhangbei	2008	2	11	0
Zhangbei	2008	2	12	0
Zhangbei	2008	2	13	0
Zhangbei	2008	2	14	0
Zhangbei	2008	2	15	0
Zhangbei	2008	2	16	0
Zhangbei	2008	2	17	0
Zhangbei	2008	2	18	0
Zhangbei	2008	2	19	0
Zhangbei	2008	2	20	0
Zhangbei	2008	2	21	0
Zhangbei	2008	2	22	0
Zhangbei	2008	2	23	0
Zhangbei	2008	2	24	2
Zhangbei	2008	2	25	5
Zhangbei	2008	2	26	0
Zhangbei	2008	2	27	0
Zhangbei	2008	2	28	0
Zhangbei	2008	2	29	0
Zhangbei	2008	3	1	0
Zhangbei	2008	3	2	4
Zhangbei	2008	3	3	0
Zhangbei	2008	3	4	0
Zhangbei	2008	3	5	0
Zhangbei	2008	3	6	0
Zhangbei	2008	3	7	0
Zhangbei	2008	3	8	0
Zhangbei	2008	3	9	0
Zhangbei	2008	3	10	0
Zhangbei	2008	3	11	0
Zhangbei	2008	3	12	0
Zhangbei	2008	3	13	0
Zhangbei	2008	3	14	0
Zhangbei	2008	3	15	0
Zhangbei	2008	3	16	0
Zhangbei	2008	3	17	0
Zhangbei	2008	3	18	0
Zhangbei	2008	3	19	0
Zhangbei	2008	3	20	0
Zhangbei	2008	3	21	25
Zhangbei	2008	3	22	0
Zhangbei	2008	3	23	0
Zhangbei	2008	3	24	0
Zhangbei	2008	3	25	0
Zhangbei	2008	3	26	0
Zhangbei	2008	3	27	0
Zhangbei	2008	3	28	17
Zhangbei	2008	3	29	0
Zhangbei	2008	3	30	0
Zhangbei	2008	3	31	0
Zhangbei	2008	4	1	18
Zhangbei	2008	4	2	3
Zhangbei	2008	4	3	0
Zhangbei	2008	4	4	0
Zhangbei	2008	4	5	0
Zhangbei	2008	4	6	34
Zhangbei	2008	4	7	0
Zhangbei	2008	4	8	46
Zhangbei	2008	4	9	0
Zhangbei	2008	4	10	10
Zhangbei	2008	4	11	0
Zhangbei	2008	4	12	48
Zhangbei	2008	4	13	0
Zhangbei	2008	4	14	0
Zhangbei	2008	4	15	0
Zhangbei	2008	4	16	0
Zhangbei	2008	4	17	0
Zhangbei	2008	4	18	0
Zhangbei	2008	4	19	7
Zhangbei	2008	4	20	55
Zhangbei	2008	4	21	11
Zhangbei	2008	4	22	27
Zhangbei	2008	4	23	0
Zhangbei	2008	4	24	0
Zhangbei	2008	4	25	0
Zhangbei	2008	4	26	0
Zhangbei	2008	4	27	0
Zhangbei	2008	4	28	0
Zhangbei	2008	4	29	0
Zhangbei	2008	4	30	0
Zhangbei	2008	5	1	0
Zhangbei	2008	5	2	0
Zhangbei	2008	5	3	35
Zhangbei	2008	5	4	0
Zhangbei	2008	5	5	0
Zhangbei	2008	5	6	0
Zhangbei	2008	5	7	0
Zhangbei	2008	5	8	0
Zhangbei	2008	5	9	108
Zhangbei	2008	5	10	0
Zhangbei	2008	5	11	0
Zhangbei	2008	5	12	1
Zhangbei	2008	5	13	0
Zhangbei	2008	5	14	0
Zhangbei	2008	5	15	0
Zhangbei	2008	5	16	0
Zhangbei	2008	5	17	0
Zhangbei	2008	5	18	0
Zhangbei	2008	5	19	0
Zhangbei	2008	5	20	0
Zhangbei	2008	5	21	0
Zhangbei	2008	5	22	0
Zhangbei	2008	5	23	0
Zhangbei	2008	5	24	0
Zhangbei	2008	5	25	0
Zhangbei	2008	5	26	0
Zhangbei	2008	5	27	0
Zhangbei	2008	5	28	0
Zhangbei	2008	5	29	0
Zhangbei	2008	5	30	0
Zhangbei	2008	5	31	0
Zhangbei	2008	6	1	0
Zhangbei	2008	6	2	18
Zhangbei	2008	6	3	194
Zhangbei	2008	6	4	0
Zhangbei	2008	6	5	0
Zhangbei	2008	6	6	0
Zhangbei	2008	6	7	0
Zhangbei	2008	6	8	0
Zhangbei	2008	6	9	0
Zhangbei	2008	6	10	18
Zhangbei	2008	6	11	15
Zhangbei	2008	6	12	12
Zhangbei	2008	6	13	23
Zhangbei	2008	6	14	83
Zhangbei	2008	6	15	0
Zhangbei	2008	6	16	0
Zhangbei	2008	6	17	8
Zhangbei	2008	6	18	0
Zhangbei	2008	6	19	18
Zhangbei	2008	6	20	34
Zhangbei	2008	6	21	0
Zhangbei	2008	6	22	7
Zhangbei	2008	6	23	3
Zhangbei	2008	6	24	0
Zhangbei	2008	6	25	20
Zhangbei	2008	6	26	31
Zhangbei	2008	6	27	36
Zhangbei	2008	6	28	5
Zhangbei	2008	6	29	0
Zhangbei	2008	6	30	76
Zhangbei	2008	7	1	28
Zhangbei	2008	7	2	4
Zhangbei	2008	7	3	0
Zhangbei	2008	7	4	0
Zhangbei	2008	7	5	1
Zhangbei	2008	7	6	0
Zhangbei	2008	7	7	0
Zhangbei	2008	7	8	0
Zhangbei	2008	7	9	0
Zhangbei	2008	7	10	0
Zhangbei	2008	7	11	0
Zhangbei	2008	7	12	0
Zhangbei	2008	7	13	0
Zhangbei	2008	7	14	157
Zhangbei	2008	7	15	2
Zhangbei	2008	7	16	1
Zhangbei	2008	7	17	0
Zhangbei	2008	7	18	0
Zhangbei	2008	7	19	0
Zhangbei	2008	7	20	5
Zhangbei	2008	7	21	12
Zhangbei	2008	7	22	110
Zhangbei	2008	7	23	0
Zhangbei	2008	7	24	0
Zhangbei	2008	7	25	0
Zhangbei	2008	7	26	0
Zhangbei	2008	7	27	0
Zhangbei	2008	7	28	0
Zhangbei	2008	7	29	134
Zhangbei	2008	7	30	0
Zhangbei	2008	7	31	85
Zhangbei	2008	8	1	1
Zhangbei	2008	8	2	0
Zhangbei	2008	8	3	12
Zhangbei	2008	8	4	3
Zhangbei	2008	8	5	0
Zhangbei	2008	8	6	0
Zhangbei	2008	8	7	0
Zhangbei	2008	8	8	17
Zhangbei	2008	8	9	130
Zhangbei	2008	8	10	275
Zhangbei	2008	8	11	1
Zhangbei	2008	8	12	0
Zhangbei	2008	8	13	0
Zhangbei	2008	8	14	22
Zhangbei	2008	8	15	0
Zhangbei	2008	8	16	0
Zhangbei	2008	8	17	0
Zhangbei	2008	8	18	82
Zhangbei	2008	8	19	0
Zhangbei	2008	8	20	0
Zhangbei	2008	8	21	307
Zhangbei	2008	8	22	28
Zhangbei	2008	8	23	46
Zhangbei	2008	8	24	24
Zhangbei	2008	8	25	1
Zhangbei	2008	8	26	50
Zhangbei	2008	8	27	0
Zhangbei	2008	8	28	0
Zhangbei	2008	8	29	0
Zhangbei	2008	8	30	240
Zhangbei	2008	8	31	0
Zhangbei	2008	9	1	0
Zhangbei	2008	9	2	0
Zhangbei	2008	9	3	23
Zhangbei	2008	9	4	54
Zhangbei	2008	9	5	28
Zhangbei	2008	9	6	0
Zhangbei	2008	9	7	20
Zhangbei	2008	9	8	0
Zhangbei	2008	9	9	46
Zhangbei	2008	9	10	7
Zhangbei	2008	9	11	0
Zhangbei	2008	9	12	0
Zhangbei	2008	9	13	0
Zhangbei	2008	9	14	148
Zhangbei	2008	9	15	0
Zhangbei	2008	9	16	32
Zhangbei	2008	9	17	1
Zhangbei	2008	9	18	0
Zhangbei	2008	9	19	0
Zhangbei	2008	9	20	0
Zhangbei	2008	9	21	130
Zhangbei	2008	9	22	1
Zhangbei	2008	9	23	0
Zhangbei	2008	9	24	32
Zhangbei	2008	9	25	0
Zhangbei	2008	9	26	0
Zhangbei	2008	9	27	0
Zhangbei	2008	9	28	0
Zhangbei	2008	9	29	0
Zhangbei	2008	9	30	0
Zhangbei	2008	10	1	0
Zhangbei	2008	10	2	0
Zhangbei	2008	10	3	0
Zhangbei	2008	10	4	2
Zhangbei	2008	10	5	40
Zhangbei	2008	10	6	0
Zhangbei	2008	10	7	5
Zhangbei	2008	10	8	62
Zhangbei	2008	10	9	22
Zhangbei	2008	10	10	0
Zhangbei	2008	10	11	0
Zhangbei	2008	10	12	0
Zhangbei	2008	10	13	0
Zhangbei	2008	10	14	0
Zhangbei	2008	10	15	0
Zhangbei	2008	10	16	0
Zhangbei	2008	10	17	0
Zhangbei	2008	10	18	71
Zhangbei	2008	10	19	0
Zhangbei	2008	10	20	0
Zhangbei	2008	10	21	0
Zhangbei	2008	10	22	55
Zhangbei	2008	10	23	2
Zhangbei	2008	10	24	0
Zhangbei	2008	10	25	0
Zhangbei	2008	10	26	0
Zhangbei	2008	10	27	0
Zhangbei	2008	10	28	0
Zhangbei	2008	10	29	0
Zhangbei	2008	10	30	0
Zhangbei	2008	10	31	0
Zhangbei	2008	11	1	0
Zhangbei	2008	11	2	0
Zhangbei	2008	11	3	0
Zhangbei	2008	11	4	0
Zhangbei	2008	11	5	0
Zhangbei	2008	11	6	0
Zhangbei	2008	11	7	0
Zhangbei	2008	11	8	1
Zhangbei	2008	11	9	0
Zhangbei	2008	11	10	0
Zhangbei	2008	11	11	0
Zhangbei	2008	11	12	0
Zhangbei	2008	11	13	0
Zhangbei	2008	11	14	0
Zhangbei	2008	11	15	2
Zhangbei	2008	11	16	0
Zhangbei	2008	11	17	0
Zhangbei	2008	11	18	0
Zhangbei	2008	11	19	0
Zhangbei	2008	11	20	0
Zhangbei	2008	11	21	0
Zhangbei	2008	11	22	0
Zhangbei	2008	11	23	0
Zhangbei	2008	11	24	0
Zhangbei	2008	11	25	0
Zhangbei	2008	11	26	0
Zhangbei	2008	11	27	0
Zhangbei	2008	11	28	0
Zhangbei	2008	11	29	0
Zhangbei	2008	11	30	0
Zhangbei	2008	12	1	0
Zhangbei	2008	12	2	0
Zhangbei	2008	12	3	0
Zhangbei	2008	12	4	0
Zhangbei	2008	12	5	0
Zhangbei	2008	12	6	0
Zhangbei	2008	12	7	0
Zhangbei	2008	12	8	0
Zhangbei	2008	12	9	0
Zhangbei	2008	12	10	47
Zhangbei	2008	12	11	0
Zhangbei	2008	12	12	0
Zhangbei	2008	12	13	0
Zhangbei	2008	12	14	0
Zhangbei	2008	12	15	0
Zhangbei	2008	12	16	0
Zhangbei	2008	12	17	0
Zhangbei	2008	12	18	0
Zhangbei	2008	12	19	0
Zhangbei	2008	12	20	3
Zhangbei	2008	12	21	0
Zhangbei	2008	12	22	0
Zhangbei	2008	12	23	0
Zhangbei	2008	12	24	0
Zhangbei	2008	12	25	0
Zhangbei	2008	12	26	0
Zhangbei	2008	12	27	0
Zhangbei	2008	12	28	1
Zhangbei	2008	12	29	0
Zhangbei	2008	12	30	0
Zhangbei	2008	12	31	0
Zhangbei	2009	1	1	0
Zhangbei	2009	1	2	0
Zhangbei	2009	1	3	0
Zhangbei	2009	1	4	0
Zhangbei	2009	1	5	0
Zhangbei	2009	1	6	0
Zhangbei	2009	1	7	0
Zhangbei	2009	1	8	0
Zhangbei	2009	1	9	0
Zhangbei	2009	1	10	0
Zhangbei	2009	1	11	0
Zhangbei	2009	1	12	0
Zhangbei	2009	1	13	0
Zhangbei	2009	1	14	0
Zhangbei	2009	1	15	0
Zhangbei	2009	1	16	0
Zhangbei	2009	1	17	0
Zhangbei	2009	1	18	0
Zhangbei	2009	1	19	0
Zhangbei	2009	1	20	0
Zhangbei	2009	1	21	5
Zhangbei	2009	1	22	7
Zhangbei	2009	1	23	0
Zhangbei	2009	1	24	0
Zhangbei	2009	1	25	0
Zhangbei	2009	1	26	0
Zhangbei	2009	1	27	0
Zhangbei	2009	1	28	0
Zhangbei	2009	1	29	0
Zhangbei	2009	1	30	0
Zhangbei	2009	1	31	0
Zhangbei	2009	2	1	0
Zhangbei	2009	2	2	0
Zhangbei	2009	2	3	0
Zhangbei	2009	2	4	0
Zhangbei	2009	2	5	0
Zhangbei	2009	2	6	0
Zhangbei	2009	2	7	0
Zhangbei	2009	2	8	0
Zhangbei	2009	2	9	0
Zhangbei	2009	2	10	0
Zhangbei	2009	2	11	0
Zhangbei	2009	2	12	0
Zhangbei	2009	2	13	0
Zhangbei	2009	2	14	0
Zhangbei	2009	2	15	0
Zhangbei	2009	2	16	0
Zhangbei	2009	2	17	0
Zhangbei	2009	2	18	0
Zhangbei	2009	2	19	0
Zhangbei	2009	2	20	0
Zhangbei	2009	2	21	0
Zhangbei	2009	2	22	0
Zhangbei	2009	2	23	0
Zhangbei	2009	2	24	0
Zhangbei	2009	2	25	0
Zhangbei	2009	2	26	0
Zhangbei	2009	2	27	0
Zhangbei	2009	2	28	0
Zhangbei	2009	3	1	0
Zhangbei	2009	3	2	0
Zhangbei	2009	3	3	20
Zhangbei	2009	3	4	0
Zhangbei	2009	3	5	30
Zhangbei	2009	3	6	0
Zhangbei	2009	3	7	0
Zhangbei	2009	3	8	0
Zhangbei	2009	3	9	0
Zhangbei	2009	3	10	0
Zhangbei	2009	3	11	0
Zhangbei	2009	3	12	14
Zhangbei	2009	3	13	0
Zhangbei	2009	3	14	0
Zhangbei	2009	3	15	0
Zhangbei	2009	3	16	0
Zhangbei	2009	3	17	0
Zhangbei	2009	3	18	0
Zhangbei	2009	3	19	0
Zhangbei	2009	3	20	0
Zhangbei	2009	3	21	0
Zhangbei	2009	3	22	0
Zhangbei	2009	3	23	0
Zhangbei	2009	3	24	0
Zhangbei	2009	3	25	0
Zhangbei	2009	3	26	0
Zhangbei	2009	3	27	0
Zhangbei	2009	3	28	0
Zhangbei	2009	3	29	0
Zhangbei	2009	3	30	0
Zhangbei	2009	3	31	0
Zhangbei	2009	4	1	0
Zhangbei	2009	4	2	0
Zhangbei	2009	4	3	0
Zhangbei	2009	4	4	0
Zhangbei	2009	4	5	0
Zhangbei	2009	4	6	0
Zhangbei	2009	4	7	0
Zhangbei	2009	4	8	0
Zhangbei	2009	4	9	0
Zhangbei	2009	4	10	1
Zhangbei	2009	4	11	59
Zhangbei	2009	4	12	26
Zhangbei	2009	4	13	0
Zhangbei	2009	4	14	0
Zhangbei	2009	4	15	17
Zhangbei	2009	4	16	0
Zhangbei	2009	4	17	0
Zhangbei	2009	4	18	38
Zhangbei	2009	4	19	14
Zhangbei	2009	4	20	46
Zhangbei	2009	4	21	0
Zhangbei	2009	4	22	0
Zhangbei	2009	4	23	67
Zhangbei	2009	4	24	2
Zhangbei	2009	4	25	0
Zhangbei	2009	4	26	0
Zhangbei	2009	4	27	0
Zhangbei	2009	4	28	0
Zhangbei	2009	4	29	100
Zhangbei	2009	4	30	0
Zhangbei	2009	5	1	92
Zhangbei	2009	5	2	0
Zhangbei	2009	5	3	0
Zhangbei	2009	5	4	0
Zhangbei	2009	5	5	0
Zhangbei	2009	5	6	0
Zhangbei	2009	5	7	0
Zhangbei	2009	5	8	0
Zhangbei	2009	5	9	108
Zhangbei	2009	5	10	0
Zhangbei	2009	5	11	0
Zhangbei	2009	5	12	0
Zhangbei	2009	5	13	0
Zhangbei	2009	5	14	7
Zhangbei	2009	5	15	6
Zhangbei	2009	5	16	0
Zhangbei	2009	5	17	0
Zhangbei	2009	5	18	0
Zhangbei	2009	5	19	0
Zhangbei	2009	5	20	0
Zhangbei	2009	5	21	21
Zhangbei	2009	5	22	0
Zhangbei	2009	5	23	0
Zhangbei	2009	5	24	0
Zhangbei	2009	5	25	0
Zhangbei	2009	5	26	0
Zhangbei	2009	5	27	0
Zhangbei	2009	5	28	51
Zhangbei	2009	5	29	3
Zhangbei	2009	5	30	0
Zhangbei	2009	5	31	0
Zhangbei	2009	6	1	0
Zhangbei	2009	6	2	0
Zhangbei	2009	6	3	0
Zhangbei	2009	6	4	0
Zhangbei	2009	6	5	0
Zhangbei	2009	6	6	39
Zhangbei	2009	6	7	70
Zhangbei	2009	6	8	184
Zhangbei	2009	6	9	53
Zhangbei	2009	6	10	27
Zhangbei	2009	6	11	0
Zhangbei	2009	6	12	0
Zhangbei	2009	6	13	0
Zhangbei	2009	6	14	0
Zhangbei	2009	6	15	33
Zhangbei	2009	6	16	37
Zhangbei	2009	6	17	0
Zhangbei	2009	6	18	25
Zhangbei	2009	6	19	14
Zhangbei	2009	6	20	0
Zhangbei	2009	6	21	0
Zhangbei	2009	6	22	0
Zhangbei	2009	6	23	0
Zhangbei	2009	6	24	0
Zhangbei	2009	6	25	0
Zhangbei	2009	6	26	5
Zhangbei	2009	6	27	3
Zhangbei	2009	6	28	0
Zhangbei	2009	6	29	0
Zhangbei	2009	6	30	0
Zhangbei	2009	7	1	0
Zhangbei	2009	7	2	0
Zhangbei	2009	7	3	0
Zhangbei	2009	7	4	1
Zhangbei	2009	7	5	54
Zhangbei	2009	7	6	3
Zhangbei	2009	7	7	0
Zhangbei	2009	7	8	0
Zhangbei	2009	7	9	0
Zhangbei	2009	7	10	0
Zhangbei	2009	7	11	107
Zhangbei	2009	7	12	2
Zhangbei	2009	7	13	0
Zhangbei	2009	7	14	0
Zhangbei	2009	7	15	0
Zhangbei	2009	7	16	0
Zhangbei	2009	7	17	46
Zhangbei	2009	7	18	0
Zhangbei	2009	7	19	12
Zhangbei	2009	7	20	16
Zhangbei	2009	7	21	0
Zhangbei	2009	7	22	0
Zhangbei	2009	7	23	4
Zhangbei	2009	7	24	62
Zhangbei	2009	7	25	0
Zhangbei	2009	7	26	0
Zhangbei	2009	7	27	115
Zhangbei	2009	7	28	59
Zhangbei	2009	7	29	0
Zhangbei	2009	7	30	5
Zhangbei	2009	7	31	0
Zhangbei	2009	8	1	0
Zhangbei	2009	8	2	0
Zhangbei	2009	8	3	0
Zhangbei	2009	8	4	0
Zhangbei	2009	8	5	14
Zhangbei	2009	8	6	0
Zhangbei	2009	8	7	0
Zhangbei	2009	8	8	0
Zhangbei	2009	8	9	10
Zhangbei	2009	8	10	0
Zhangbei	2009	8	11	0
Zhangbei	2009	8	12	0
Zhangbei	2009	8	13	0
Zhangbei	2009	8	14	0
Zhangbei	2009	8	15	1
Zhangbei	2009	8	16	9
Zhangbei	2009	8	17	1
Zhangbei	2009	8	18	93
Zhangbei	2009	8	19	138
Zhangbei	2009	8	20	0
Zhangbei	2009	8	21	0
Zhangbei	2009	8	22	0
Zhangbei	2009	8	23	0
Zhangbei	2009	8	24	1
Zhangbei	2009	8	25	0
Zhangbei	2009	8	26	0
Zhangbei	2009	8	27	30
Zhangbei	2009	8	28	0
Zhangbei	2009	8	29	0
Zhangbei	2009	8	30	64
Zhangbei	2009	8	31	0
Zhangbei	2009	9	1	16
Zhangbei	2009	9	2	41
Zhangbei	2009	9	3	0
Zhangbei	2009	9	4	0
Zhangbei	2009	9	5	0
Zhangbei	2009	9	6	162
Zhangbei	2009	9	7	64
Zhangbei	2009	9	8	0
Zhangbei	2009	9	9	0
Zhangbei	2009	9	10	0
Zhangbei	2009	9	11	0
Zhangbei	2009	9	12	0
Zhangbei	2009	9	13	0
Zhangbei	2009	9	14	0
Zhangbei	2009	9	15	0
Zhangbei	2009	9	16	0
Zhangbei	2009	9	17	0
Zhangbei	2009	9	18	0
Zhangbei	2009	9	19	27
Zhangbei	2009	9	20	33
Zhangbei	2009	9	21	0
Zhangbei	2009	9	22	0
Zhangbei	2009	9	23	0
Zhangbei	2009	9	24	19
Zhangbei	2009	9	25	83
Zhangbei	2009	9	26	25
Zhangbei	2009	9	27	0
Zhangbei	2009	9	28	0
Zhangbei	2009	9	29	0
Zhangbei	2009	9	30	68
Zhangbei	2009	10	1	0
Zhangbei	2009	10	2	0
Zhangbei	2009	10	3	0
Zhangbei	2009	10	4	0
Zhangbei	2009	10	5	0
Zhangbei	2009	10	6	0
Zhangbei	2009	10	7	0
Zhangbei	2009	10	8	0
Zhangbei	2009	10	9	0
Zhangbei	2009	10	10	0
Zhangbei	2009	10	11	0
Zhangbei	2009	10	12	0
Zhangbei	2009	10	13	0
Zhangbei	2009	10	14	0
Zhangbei	2009	10	15	0
Zhangbei	2009	10	16	25
Zhangbei	2009	10	17	0
Zhangbei	2009	10	18	0
Zhangbei	2009	10	19	0
Zhangbei	2009	10	20	0
Zhangbei	2009	10	21	0
Zhangbei	2009	10	22	0
Zhangbei	2009	10	23	0
Zhangbei	2009	10	24	0
Zhangbei	2009	10	25	0
Zhangbei	2009	10	26	0
Zhangbei	2009	10	27	0
Zhangbei	2009	10	28	0
Zhangbei	2009	10	29	0
Zhangbei	2009	10	30	94
Zhangbei	2009	10	31	0
Zhangbei	2009	11	1	6
Zhangbei	2009	11	2	0
Zhangbei	2009	11	3	0
Zhangbei	2009	11	4	0
Zhangbei	2009	11	5	0
Zhangbei	2009	11	6	0
Zhangbei	2009	11	7	0
Zhangbei	2009	11	8	0
Zhangbei	2009	11	9	2
Zhangbei	2009	11	10	0
Zhangbei	2009	11	11	0
Zhangbei	2009	11	12	25
Zhangbei	2009	11	13	0
Zhangbei	2009	11	14	0
Zhangbei	2009	11	15	0
Zhangbei	2009	11	16	0
Zhangbei	2009	11	17	0
Zhangbei	2009	11	18	0
Zhangbei	2009	11	19	0
Zhangbei	2009	11	20	0
Zhangbei	2009	11	21	0
Zhangbei	2009	11	22	0
Zhangbei	2009	11	23	0
Zhangbei	2009	11	24	0
Zhangbei	2009	11	25	0
Zhangbei	2009	11	26	0
Zhangbei	2009	11	27	0
Zhangbei	2009	11	28	0
Zhangbei	2009	11	29	0
Zhangbei	2009	11	30	0
Zhangbei	2009	12	1	0
Zhangbei	2009	12	2	0
Zhangbei	2009	12	3	0
Zhangbei	2009	12	4	1
Zhangbei	2009	12	5	0
Zhangbei	2009	12	6	0
Zhangbei	2009	12	7	0
Zhangbei	2009	12	8	0
Zhangbei	2009	12	9	0
Zhangbei	2009	12	10	0
Zhangbei	2009	12	11	0
Zhangbei	2009	12	12	0
Zhangbei	2009	12	13	5
Zhangbei	2009	12	14	0
Zhangbei	2009	12	15	0
Zhangbei	2009	12	16	0
Zhangbei	2009	12	17	0
Zhangbei	2009	12	18	0
Zhangbei	2009	12	19	0
Zhangbei	2009	12	20	0
Zhangbei	2009	12	21	0
Zhangbei	2009	12	22	0
Zhangbei	2009	12	23	0
Zhangbei	2009	12	24	0
Zhangbei	2009	12	25	0
Zhangbei	2009	12	26	0
Zhangbei	2009	12	27	0
Zhangbei	2009	12	28	0
Zhangbei	2009	12	29	1
Zhangbei	2009	12	30	0
Zhangbei	2009	12	31	0
Zhangbei	2010	1	1	1
Zhangbei	2010	1	2	2
Zhangbei	2010	1	3	18
Zhangbei	2010	1	4	0
Zhangbei	2010	1	5	0
Zhangbei	2010	1	6	0
Zhangbei	2010	1	7	0
Zhangbei	2010	1	8	0
Zhangbei	2010	1	9	1
Zhangbei	2010	1	10	0
Zhangbei	2010	1	11	0
Zhangbei	2010	1	12	0
Zhangbei	2010	1	13	0
Zhangbei	2010	1	14	0
Zhangbei	2010	1	15	0
Zhangbei	2010	1	16	0
Zhangbei	2010	1	17	0
Zhangbei	2010	1	18	0
Zhangbei	2010	1	19	0
Zhangbei	2010	1	20	0
Zhangbei	2010	1	21	0
Zhangbei	2010	1	22	0
Zhangbei	2010	1	23	0
Zhangbei	2010	1	24	0
Zhangbei	2010	1	25	0
Zhangbei	2010	1	26	0
Zhangbei	2010	1	27	4
Zhangbei	2010	1	28	0
Zhangbei	2010	1	29	0
Zhangbei	2010	1	30	0
Zhangbei	2010	1	31	0
Zhangbei	2010	2	1	0
Zhangbei	2010	2	2	0
Zhangbei	2010	2	3	0
Zhangbei	2010	2	4	0
Zhangbei	2010	2	5	0
Zhangbei	2010	2	6	1
Zhangbei	2010	2	7	4
Zhangbei	2010	2	8	0
Zhangbei	2010	2	9	0
Zhangbei	2010	2	10	0
Zhangbei	2010	2	11	0
Zhangbei	2010	2	12	0
Zhangbei	2010	2	13	0
Zhangbei	2010	2	14	0
Zhangbei	2010	2	15	0
Zhangbei	2010	2	16	0
Zhangbei	2010	2	17	1
Zhangbei	2010	2	18	0
Zhangbei	2010	2	19	0
Zhangbei	2010	2	20	0
Zhangbei	2010	2	21	0
Zhangbei	2010	2	22	0
Zhangbei	2010	2	23	0
Zhangbei	2010	2	24	0
Zhangbei	2010	2	25	0
Zhangbei	2010	2	26	0
Zhangbei	2010	2	27	19
Zhangbei	2010	2	28	7
Zhangbei	2010	3	1	0
Zhangbei	2010	3	2	0
Zhangbei	2010	3	3	0
Zhangbei	2010	3	4	5
Zhangbei	2010	3	5	0
Zhangbei	2010	3	6	0
Zhangbei	2010	3	7	6
Zhangbei	2010	3	8	16
Zhangbei	2010	3	9	0
Zhangbei	2010	3	10	0
Zhangbei	2010	3	11	0
Zhangbei	2010	3	12	0
Zhangbei	2010	3	13	0
Zhangbei	2010	3	14	66
Zhangbei	2010	3	15	0
Zhangbei	2010	3	16	0
Zhangbei	2010	3	17	0
Zhangbei	2010	3	18	0
Zhangbei	2010	3	19	0
Zhangbei	2010	3	20	3
Zhangbei	2010	3	21	0
Zhangbei	2010	3	22	0
Zhangbei	2010	3	23	0
Zhangbei	2010	3	24	0
Zhangbei	2010	3	25	0
Zhangbei	2010	3	26	0
Zhangbei	2010	3	27	0
Zhangbei	2010	3	28	0
Zhangbei	2010	3	29	0
Zhangbei	2010	3	30	25
Zhangbei	2010	3	31	0
Zhangbei	2010	4	1	0
Zhangbei	2010	4	2	0
Zhangbei	2010	4	3	0
Zhangbei	2010	4	4	0
Zhangbei	2010	4	5	0
Zhangbei	2010	4	6	0
Zhangbei	2010	4	7	0
Zhangbei	2010	4	8	0
Zhangbei	2010	4	9	0
Zhangbei	2010	4	10	0
Zhangbei	2010	4	11	0
Zhangbei	2010	4	12	20
Zhangbei	2010	4	13	0
Zhangbei	2010	4	14	0
Zhangbei	2010	4	15	0
Zhangbei	2010	4	16	0
Zhangbei	2010	4	17	0
Zhangbei	2010	4	18	16
Zhangbei	2010	4	19	78
Zhangbei	2010	4	20	19
Zhangbei	2010	4	21	177
Zhangbei	2010	4	22	133
Zhangbei	2010	4	23	0
Zhangbei	2010	4	24	0
Zhangbei	2010	4	25	27
Zhangbei	2010	4	26	7
Zhangbei	2010	4	27	6
Zhangbei	2010	4	28	6
Zhangbei	2010	4	29	0
Zhangbei	2010	4	30	0
Zhangbei	2010	5	1	0
Zhangbei	2010	5	2	0
Zhangbei	2010	5	3	0
Zhangbei	2010	5	4	10
Zhangbei	2010	5	5	135
Zhangbei	2010	5	6	0
Zhangbei	2010	5	7	41
Zhangbei	2010	5	8	1
Zhangbei	2010	5	9	0
Zhangbei	2010	5	10	0
Zhangbei	2010	5	11	0
Zhangbei	2010	5	12	0
Zhangbei	2010	5	13	0
Zhangbei	2010	5	14	24
Zhangbei	2010	5	15	0
Zhangbei	2010	5	16	0
Zhangbei	2010	5	17	0
Zhangbei	2010	5	18	127
Zhangbei	2010	5	19	2
Zhangbei	2010	5	20	0
Zhangbei	2010	5	21	0
Zhangbei	2010	5	22	0
Zhangbei	2010	5	23	0
Zhangbei	2010	5	24	0
Zhangbei	2010	5	25	0
Zhangbei	2010	5	26	0
Zhangbei	2010	5	27	64
Zhangbei	2010	5	28	48
Zhangbei	2010	5	29	0
Zhangbei	2010	5	30	0
Zhangbei	2010	5	31	0
Zhangbei	2010	6	1	0
Zhangbei	2010	6	2	4
Zhangbei	2010	6	3	0
Zhangbei	2010	6	4	0
Zhangbei	2010	6	5	0
Zhangbei	2010	6	6	0
Zhangbei	2010	6	7	0
Zhangbei	2010	6	8	0
Zhangbei	2010	6	9	0
Zhangbei	2010	6	10	10
Zhangbei	2010	6	11	0
Zhangbei	2010	6	12	10
Zhangbei	2010	6	13	157
Zhangbei	2010	6	14	0
Zhangbei	2010	6	15	3
Zhangbei	2010	6	16	166
Zhangbei	2010	6	17	43
Zhangbei	2010	6	18	0
Zhangbei	2010	6	19	10
Zhangbei	2010	6	20	0
Zhangbei	2010	6	21	14
Zhangbei	2010	6	22	0
Zhangbei	2010	6	23	0
Zhangbei	2010	6	24	0
Zhangbei	2010	6	25	0
Zhangbei	2010	6	26	0
Zhangbei	2010	6	27	57
Zhangbei	2010	6	28	3
Zhangbei	2010	6	29	0
Zhangbei	2010	6	30	5
Zhangbei	2010	7	1	61
Zhangbei	2010	7	2	0
Zhangbei	2010	7	3	0
Zhangbei	2010	7	4	0
Zhangbei	2010	7	5	0
Zhangbei	2010	7	6	0
Zhangbei	2010	7	7	0
Zhangbei	2010	7	8	0
Zhangbei	2010	7	9	166
Zhangbei	2010	7	10	23
Zhangbei	2010	7	11	0
Zhangbei	2010	7	12	0
Zhangbei	2010	7	13	0
Zhangbei	2010	7	14	0
Zhangbei	2010	7	15	175
Zhangbei	2010	7	16	0
Zhangbei	2010	7	17	0
Zhangbei	2010	7	18	0
Zhangbei	2010	7	19	0
Zhangbei	2010	7	20	0
Zhangbei	2010	7	21	0
Zhangbei	2010	7	22	0
Zhangbei	2010	7	23	18
Zhangbei	2010	7	24	0
Zhangbei	2010	7	25	0
Zhangbei	2010	7	26	0
Zhangbei	2010	7	27	0
Zhangbei	2010	7	28	0
Zhangbei	2010	7	29	22
Zhangbei	2010	7	30	88
Zhangbei	2010	7	31	51
Zhangbei	2010	8	1	0
Zhangbei	2010	8	2	37
Zhangbei	2010	8	3	103
Zhangbei	2010	8	4	124
Zhangbei	2010	8	5	0
Zhangbei	2010	8	6	0
Zhangbei	2010	8	7	213
Zhangbei	2010	8	8	76
Zhangbei	2010	8	9	2
Zhangbei	2010	8	10	0
Zhangbei	2010	8	11	0
Zhangbei	2010	8	12	161
Zhangbei	2010	8	13	0
Zhangbei	2010	8	14	0
Zhangbei	2010	8	15	0
Zhangbei	2010	8	16	36
Zhangbei	2010	8	17	0
Zhangbei	2010	8	18	89
Zhangbei	2010	8	19	0
Zhangbei	2010	8	20	0
Zhangbei	2010	8	21	201
Zhangbei	2010	8	22	0
Zhangbei	2010	8	23	0
Zhangbei	2010	8	24	0
Zhangbei	2010	8	25	0
Zhangbei	2010	8	26	0
Zhangbei	2010	8	27	39
Zhangbei	2010	8	28	0
Zhangbei	2010	8	29	0
Zhangbei	2010	8	30	0
Zhangbei	2010	8	31	79
Zhangbei	2010	9	1	0
Zhangbei	2010	9	2	0
Zhangbei	2010	9	3	0
Zhangbei	2010	9	4	0
Zhangbei	2010	9	5	3
Zhangbei	2010	9	6	1
Zhangbei	2010	9	7	20
Zhangbei	2010	9	8	7
Zhangbei	2010	9	9	44
Zhangbei	2010	9	10	0
Zhangbei	2010	9	11	0
Zhangbei	2010	9	12	0
Zhangbei	2010	9	13	0
Zhangbei	2010	9	14	0
Zhangbei	2010	9	15	10
Zhangbei	2010	9	16	16
Zhangbei	2010	9	17	94
Zhangbei	2010	9	18	369
Zhangbei	2010	9	19	0
Zhangbei	2010	9	20	288
Zhangbei	2010	9	21	330
Zhangbei	2010	9	22	0
Zhangbei	2010	9	23	0
Zhangbei	2010	9	24	0
Zhangbei	2010	9	25	14
Zhangbei	2010	9	26	0
Zhangbei	2010	9	27	0
Zhangbei	2010	9	28	0
Zhangbei	2010	9	29	0
Zhangbei	2010	9	30	0
Zhangbei	2010	10	1	114
Zhangbei	2010	10	2	164
Zhangbei	2010	10	3	0
Zhangbei	2010	10	4	0
Zhangbei	2010	10	5	0
Zhangbei	2010	10	6	0
Zhangbei	2010	10	7	0
Zhangbei	2010	10	8	0
Zhangbei	2010	10	9	0
Zhangbei	2010	10	10	147
Zhangbei	2010	10	11	11
Zhangbei	2010	10	12	0
Zhangbei	2010	10	13	0
Zhangbei	2010	10	14	0
Zhangbei	2010	10	15	0
Zhangbei	2010	10	16	0
Zhangbei	2010	10	17	0
Zhangbei	2010	10	18	38
Zhangbei	2010	10	19	0
Zhangbei	2010	10	20	0
Zhangbei	2010	10	21	0
Zhangbei	2010	10	22	1
Zhangbei	2010	10	23	41
Zhangbei	2010	10	24	15
Zhangbei	2010	10	25	0
Zhangbei	2010	10	26	0
Zhangbei	2010	10	27	0
Zhangbei	2010	10	28	0
Zhangbei	2010	10	29	0
Zhangbei	2010	10	30	0
Zhangbei	2010	10	31	0
Zhangbei	2010	11	1	0
Zhangbei	2010	11	2	0
Zhangbei	2010	11	3	0
Zhangbei	2010	11	4	0
Zhangbei	2010	11	5	0
Zhangbei	2010	11	6	0
Zhangbei	2010	11	7	0
Zhangbei	2010	11	8	2
Zhangbei	2010	11	9	0
Zhangbei	2010	11	10	0
Zhangbei	2010	11	11	3
Zhangbei	2010	11	12	0
Zhangbei	2010	11	13	0
Zhangbei	2010	11	14	3
Zhangbei	2010	11	15	0
Zhangbei	2010	11	16	0
Zhangbei	2010	11	17	0
Zhangbei	2010	11	18	3
Zhangbei	2010	11	19	0
Zhangbei	2010	11	20	0
Zhangbei	2010	11	21	0
Zhangbei	2010	11	22	0
Zhangbei	2010	11	23	0
Zhangbei	2010	11	24	0
Zhangbei	2010	11	25	0
Zhangbei	2010	11	26	0
Zhangbei	2010	11	27	0
Zhangbei	2010	11	28	0
Zhangbei	2010	11	29	0
Zhangbei	2010	11	30	0
Zhangbei	2010	12	1	0
Zhangbei	2010	12	2	0
Zhangbei	2010	12	3	0
Zhangbei	2010	12	4	0
Zhangbei	2010	12	5	0
Zhangbei	2010	12	6	0
Zhangbei	2010	12	7	0
Zhangbei	2010	12	8	8
Zhangbei	2010	12	9	0
Zhangbei	2010	12	10	0
Zhangbei	2010	12	11	0
Zhangbei	2010	12	12	0
Zhangbei	2010	12	13	0
Zhangbei	2010	12	14	0
Zhangbei	2010	12	15	0
Zhangbei	2010	12	16	0
Zhangbei	2010	12	17	0
Zhangbei	2010	12	18	0
Zhangbei	2010	12	19	0
Zhangbei	2010	12	20	0
Zhangbei	2010	12	21	0
Zhangbei	2010	12	22	0
Zhangbei	2010	12	23	0
Zhangbei	2010	12	24	0
Zhangbei	2010	12	25	0
Zhangbei	2010	12	26	0
Zhangbei	2010	12	27	0
Zhangbei	2010	12	28	0
Zhangbei	2010	12	29	1
Zhangbei	2010	12	30	0
Zhangbei	2010	12	31	0
Weixian	2007	1	1	1
Weixian	2007	1	2	0
Weixian	2007	1	3	0
Weixian	2007	1	4	0
Weixian	2007	1	5	0
Weixian	2007	1	6	0
Weixian	2007	1	7	0
Weixian	2007	1	8	0
Weixian	2007	1	9	0
Weixian	2007	1	10	0
Weixian	2007	1	11	0
Weixian	2007	1	12	0
Weixian	2007	1	13	0
Weixian	2007	1	14	0
Weixian	2007	1	15	0
Weixian	2007	1	16	0
Weixian	2007	1	17	0
Weixian	2007	1	18	0
Weixian	2007	1	19	0
Weixian	2007	1	20	0
Weixian	2007	1	21	0
Weixian	2007	1	22	0
Weixian	2007	1	23	0
Weixian	2007	1	24	1
Weixian	2007	1	25	2
Weixian	2007	1	26	0
Weixian	2007	1	27	10
Weixian	2007	1	28	0
Weixian	2007	1	29	0
Weixian	2007	1	30	0
Weixian	2007	1	31	0
Weixian	2007	2	1	0
Weixian	2007	2	2	0
Weixian	2007	2	3	0
Weixian	2007	2	4	0
Weixian	2007	2	5	0
Weixian	2007	2	6	0
Weixian	2007	2	7	1
Weixian	2007	2	8	0
Weixian	2007	2	9	0
Weixian	2007	2	10	0
Weixian	2007	2	11	0
Weixian	2007	2	12	0
Weixian	2007	2	13	0
Weixian	2007	2	14	0
Weixian	2007	2	15	0
Weixian	2007	2	16	0
Weixian	2007	2	17	0
Weixian	2007	2	18	0
Weixian	2007	2	19	0
Weixian	2007	2	20	0
Weixian	2007	2	21	0
Weixian	2007	2	22	0
Weixian	2007	2	23	0
Weixian	2007	2	24	0
Weixian	2007	2	25	0
Weixian	2007	2	26	0
Weixian	2007	2	27	0
Weixian	2007	2	28	0
Weixian	2007	3	1	0
Weixian	2007	3	2	0
Weixian	2007	3	3	112
Weixian	2007	3	4	205
Weixian	2007	3	5	0
Weixian	2007	3	6	0
Weixian	2007	3	7	0
Weixian	2007	3	8	0
Weixian	2007	3	9	0
Weixian	2007	3	10	0
Weixian	2007	3	11	0
Weixian	2007	3	12	0
Weixian	2007	3	13	0
Weixian	2007	3	14	0
Weixian	2007	3	15	0
Weixian	2007	3	16	0
Weixian	2007	3	17	0
Weixian	2007	3	18	7
Weixian	2007	3	19	21
Weixian	2007	3	20	0
Weixian	2007	3	21	0
Weixian	2007	3	22	0
Weixian	2007	3	23	12
Weixian	2007	3	24	0
Weixian	2007	3	25	0
Weixian	2007	3	26	0
Weixian	2007	3	27	0
Weixian	2007	3	28	37
Weixian	2007	3	29	8
Weixian	2007	3	30	0
Weixian	2007	3	31	0
Weixian	2007	4	1	0
Weixian	2007	4	2	0
Weixian	2007	4	3	0
Weixian	2007	4	4	0
Weixian	2007	4	5	0
Weixian	2007	4	6	0
Weixian	2007	4	7	0
Weixian	2007	4	8	0
Weixian	2007	4	9	0
Weixian	2007	4	10	0
Weixian	2007	4	11	0
Weixian	2007	4	12	33
Weixian	2007	4	13	0
Weixian	2007	4	14	0
Weixian	2007	4	15	0
Weixian	2007	4	16	15
Weixian	2007	4	17	0
Weixian	2007	4	18	0
Weixian	2007	4	19	0
Weixian	2007	4	20	0
Weixian	2007	4	21	0
Weixian	2007	4	22	0
Weixian	2007	4	23	54
Weixian	2007	4	24	0
Weixian	2007	4	25	0
Weixian	2007	4	26	0
Weixian	2007	4	27	0
Weixian	2007	4	28	0
Weixian	2007	4	29	0
Weixian	2007	4	30	74
Weixian	2007	5	1	0
Weixian	2007	5	2	0
Weixian	2007	5	3	0
Weixian	2007	5	4	0
Weixian	2007	5	5	0
Weixian	2007	5	6	0
Weixian	2007	5	7	0
Weixian	2007	5	8	6
Weixian	2007	5	9	0
Weixian	2007	5	10	0
Weixian	2007	5	11	41
Weixian	2007	5	12	0
Weixian	2007	5	13	0
Weixian	2007	5	14	0
Weixian	2007	5	15	0
Weixian	2007	5	16	0
Weixian	2007	5	17	0
Weixian	2007	5	18	0
Weixian	2007	5	19	0
Weixian	2007	5	20	4
Weixian	2007	5	21	0
Weixian	2007	5	22	198
Weixian	2007	5	23	3
Weixian	2007	5	24	3
Weixian	2007	5	25	0
Weixian	2007	5	26	0
Weixian	2007	5	27	0
Weixian	2007	5	28	0
Weixian	2007	5	29	0
Weixian	2007	5	30	3
Weixian	2007	5	31	8
Weixian	2007	6	1	0
Weixian	2007	6	2	0
Weixian	2007	6	3	0
Weixian	2007	6	4	0
Weixian	2007	6	5	0
Weixian	2007	6	6	0
Weixian	2007	6	7	0
Weixian	2007	6	8	0
Weixian	2007	6	9	0
Weixian	2007	6	10	0
Weixian	2007	6	11	0
Weixian	2007	6	12	60
Weixian	2007	6	13	196
Weixian	2007	6	14	0
Weixian	2007	6	15	0
Weixian	2007	6	16	0
Weixian	2007	6	17	0
Weixian	2007	6	18	36
Weixian	2007	6	19	62
Weixian	2007	6	20	12
Weixian	2007	6	21	1
Weixian	2007	6	22	0
Weixian	2007	6	23	0
Weixian	2007	6	24	0
Weixian	2007	6	25	0
Weixian	2007	6	26	12
Weixian	2007	6	27	17
Weixian	2007	6	28	76
Weixian	2007	6	29	63
Weixian	2007	6	30	272
Weixian	2007	7	1	17
Weixian	2007	7	2	0
Weixian	2007	7	3	70
Weixian	2007	7	4	17
Weixian	2007	7	5	0
Weixian	2007	7	6	0
Weixian	2007	7	7	2
Weixian	2007	7	8	0
Weixian	2007	7	9	37
Weixian	2007	7	10	0
Weixian	2007	7	11	0
Weixian	2007	7	12	0
Weixian	2007	7	13	0
Weixian	2007	7	14	0
Weixian	2007	7	15	0
Weixian	2007	7	16	0
Weixian	2007	7	17	0
Weixian	2007	7	18	288
Weixian	2007	7	19	0
Weixian	2007	7	20	0
Weixian	2007	7	21	0
Weixian	2007	7	22	0
Weixian	2007	7	23	0
Weixian	2007	7	24	0
Weixian	2007	7	25	0
Weixian	2007	7	26	0
Weixian	2007	7	27	0
Weixian	2007	7	28	0
Weixian	2007	7	29	4
Weixian	2007	7	30	276
Weixian	2007	7	31	2
Weixian	2007	8	1	0
Weixian	2007	8	2	59
Weixian	2007	8	3	0
Weixian	2007	8	4	89
Weixian	2007	8	5	0
Weixian	2007	8	6	0
Weixian	2007	8	7	399
Weixian	2007	8	8	4
Weixian	2007	8	9	0
Weixian	2007	8	10	0
Weixian	2007	8	11	0
Weixian	2007	8	12	0
Weixian	2007	8	13	0
Weixian	2007	8	14	0
Weixian	2007	8	15	0
Weixian	2007	8	16	0
Weixian	2007	8	17	0
Weixian	2007	8	18	0
Weixian	2007	8	19	0
Weixian	2007	8	20	0
Weixian	2007	8	21	0
Weixian	2007	8	22	0
Weixian	2007	8	23	0
Weixian	2007	8	24	0
Weixian	2007	8	25	0
Weixian	2007	8	26	519
Weixian	2007	8	27	0
Weixian	2007	8	28	46
Weixian	2007	8	29	0
Weixian	2007	8	30	0
Weixian	2007	8	31	0
Weixian	2007	9	1	0
Weixian	2007	9	2	45
Weixian	2007	9	3	0
Weixian	2007	9	4	0
Weixian	2007	9	5	0
Weixian	2007	9	6	0
Weixian	2007	9	7	0
Weixian	2007	9	8	0
Weixian	2007	9	9	0
Weixian	2007	9	10	0
Weixian	2007	9	11	0
Weixian	2007	9	12	0
Weixian	2007	9	13	21
Weixian	2007	9	14	19
Weixian	2007	9	15	0
Weixian	2007	9	16	0
Weixian	2007	9	17	47
Weixian	2007	9	18	183
Weixian	2007	9	19	0
Weixian	2007	9	20	0
Weixian	2007	9	21	0
Weixian	2007	9	22	0
Weixian	2007	9	23	0
Weixian	2007	9	24	0
Weixian	2007	9	25	0
Weixian	2007	9	26	49
Weixian	2007	9	27	51
Weixian	2007	9	28	0
Weixian	2007	9	29	0
Weixian	2007	9	30	0
Weixian	2007	10	1	134
Weixian	2007	10	2	0
Weixian	2007	10	3	0
Weixian	2007	10	4	128
Weixian	2007	10	5	70
Weixian	2007	10	6	230
Weixian	2007	10	7	0
Weixian	2007	10	8	0
Weixian	2007	10	9	0
Weixian	2007	10	10	0
Weixian	2007	10	11	0
Weixian	2007	10	12	0
Weixian	2007	10	13	0
Weixian	2007	10	14	0
Weixian	2007	10	15	0
Weixian	2007	10	16	0
Weixian	2007	10	17	0
Weixian	2007	10	18	0
Weixian	2007	10	19	0
Weixian	2007	10	20	0
Weixian	2007	10	21	0
Weixian	2007	10	22	0
Weixian	2007	10	23	0
Weixian	2007	10	24	7
Weixian	2007	10	25	0
Weixian	2007	10	26	0
Weixian	2007	10	27	6
Weixian	2007	10	28	5
Weixian	2007	10	29	0
Weixian	2007	10	30	0
Weixian	2007	10	31	0
Weixian	2007	11	1	0
Weixian	2007	11	2	0
Weixian	2007	11	3	0
Weixian	2007	11	4	0
Weixian	2007	11	5	0
Weixian	2007	11	6	0
Weixian	2007	11	7	0
Weixian	2007	11	8	0
Weixian	2007	11	9	0
Weixian	2007	11	10	0
Weixian	2007	11	11	0
Weixian	2007	11	12	1
Weixian	2007	11	13	0
Weixian	2007	11	14	0
Weixian	2007	11	15	0
Weixian	2007	11	16	0
Weixian	2007	11	17	0
Weixian	2007	11	18	0
Weixian	2007	11	19	0
Weixian	2007	11	20	0
Weixian	2007	11	21	0
Weixian	2007	11	22	0
Weixian	2007	11	23	0
Weixian	2007	11	24	0
Weixian	2007	11	25	0
Weixian	2007	11	26	0
Weixian	2007	11	27	0
Weixian	2007	11	28	0
Weixian	2007	11	29	0
Weixian	2007	11	30	0
Weixian	2007	12	1	0
Weixian	2007	12	2	0
Weixian	2007	12	3	0
Weixian	2007	12	4	0
Weixian	2007	12	5	0
Weixian	2007	12	6	0
Weixian	2007	12	7	0
Weixian	2007	12	8	0
Weixian	2007	12	9	0
Weixian	2007	12	10	4
Weixian	2007	12	11	0
Weixian	2007	12	12	0
Weixian	2007	12	13	0
Weixian	2007	12	14	0
Weixian	2007	12	15	0
Weixian	2007	12	16	0
Weixian	2007	12	17	0
Weixian	2007	12	18	0
Weixian	2007	12	19	0
Weixian	2007	12	20	0
Weixian	2007	12	21	0
Weixian	2007	12	22	0
Weixian	2007	12	23	0
Weixian	2007	12	24	0
Weixian	2007	12	25	0
Weixian	2007	12	26	0
Weixian	2007	12	27	0
Weixian	2007	12	28	0
Weixian	2007	12	29	0
Weixian	2007	12	30	0
Weixian	2007	12	31	0
Weixian	2008	1	1	0
Weixian	2008	1	2	0
Weixian	2008	1	3	0
Weixian	2008	1	4	0
Weixian	2008	1	5	0
Weixian	2008	1	6	0
Weixian	2008	1	7	0
Weixian	2008	1	8	0
Weixian	2008	1	9	0
Weixian	2008	1	10	0
Weixian	2008	1	11	0
Weixian	2008	1	12	0
Weixian	2008	1	13	0
Weixian	2008	1	14	0
Weixian	2008	1	15	0
Weixian	2008	1	16	0
Weixian	2008	1	17	5
Weixian	2008	1	18	0
Weixian	2008	1	19	0
Weixian	2008	1	20	5
Weixian	2008	1	21	5
Weixian	2008	1	22	3
Weixian	2008	1	23	0
Weixian	2008	1	24	0
Weixian	2008	1	25	0
Weixian	2008	1	26	0
Weixian	2008	1	27	0
Weixian	2008	1	28	0
Weixian	2008	1	29	0
Weixian	2008	1	30	0
Weixian	2008	1	31	0
Weixian	2008	2	1	0
Weixian	2008	2	2	0
Weixian	2008	2	3	0
Weixian	2008	2	4	0
Weixian	2008	2	5	2
Weixian	2008	2	6	0
Weixian	2008	2	7	0
Weixian	2008	2	8	0
Weixian	2008	2	9	0
Weixian	2008	2	10	0
Weixian	2008	2	11	0
Weixian	2008	2	12	0
Weixian	2008	2	13	0
Weixian	2008	2	14	0
Weixian	2008	2	15	0
Weixian	2008	2	16	0
Weixian	2008	2	17	0
Weixian	2008	2	18	0
Weixian	2008	2	19	0
Weixian	2008	2	20	0
Weixian	2008	2	21	0
Weixian	2008	2	22	27
Weixian	2008	2	23	0
Weixian	2008	2	24	0
Weixian	2008	2	25	4
Weixian	2008	2	26	0
Weixian	2008	2	27	0
Weixian	2008	2	28	0
Weixian	2008	2	29	0
Weixian	2008	3	1	0
Weixian	2008	3	2	0
Weixian	2008	3	3	0
Weixian	2008	3	4	0
Weixian	2008	3	5	0
Weixian	2008	3	6	0
Weixian	2008	3	7	0
Weixian	2008	3	8	0
Weixian	2008	3	9	0
Weixian	2008	3	10	0
Weixian	2008	3	11	0
Weixian	2008	3	12	2
Weixian	2008	3	13	1
Weixian	2008	3	14	0
Weixian	2008	3	15	0
Weixian	2008	3	16	0
Weixian	2008	3	17	0
Weixian	2008	3	18	0
Weixian	2008	3	19	0
Weixian	2008	3	20	11
Weixian	2008	3	21	120
Weixian	2008	3	22	1
Weixian	2008	3	23	0
Weixian	2008	3	24	0
Weixian	2008	3	25	0
Weixian	2008	3	26	0
Weixian	2008	3	27	0
Weixian	2008	3	28	12
Weixian	2008	3	29	0
Weixian	2008	3	30	0
Weixian	2008	3	31	0
Weixian	2008	4	1	0
Weixian	2008	4	2	0
Weixian	2008	4	3	0
Weixian	2008	4	4	0
Weixian	2008	4	5	0
Weixian	2008	4	6	15
Weixian	2008	4	7	0
Weixian	2008	4	8	35
Weixian	2008	4	9	23
Weixian	2008	4	10	27
Weixian	2008	4	11	2
Weixian	2008	4	12	79
Weixian	2008	4	13	0
Weixian	2008	4	14	0
Weixian	2008	4	15	0
Weixian	2008	4	16	0
Weixian	2008	4	17	0
Weixian	2008	4	18	0
Weixian	2008	4	19	0
Weixian	2008	4	20	74
Weixian	2008	4	21	13
Weixian	2008	4	22	27
Weixian	2008	4	23	0
Weixian	2008	4	24	0
Weixian	2008	4	25	0
Weixian	2008	4	26	0
Weixian	2008	4	27	0
Weixian	2008	4	28	0
Weixian	2008	4	29	0
Weixian	2008	4	30	0
Weixian	2008	5	1	0
Weixian	2008	5	2	5
Weixian	2008	5	3	129
Weixian	2008	5	4	0
Weixian	2008	5	5	0
Weixian	2008	5	6	0
Weixian	2008	5	7	10
Weixian	2008	5	8	0
Weixian	2008	5	9	53
Weixian	2008	5	10	0
Weixian	2008	5	11	56
Weixian	2008	5	12	5
Weixian	2008	5	13	0
Weixian	2008	5	14	0
Weixian	2008	5	15	0
Weixian	2008	5	16	2
Weixian	2008	5	17	0
Weixian	2008	5	18	0
Weixian	2008	5	19	0
Weixian	2008	5	20	0
Weixian	2008	5	21	0
Weixian	2008	5	22	0
Weixian	2008	5	23	0
Weixian	2008	5	24	0
Weixian	2008	5	25	0
Weixian	2008	5	26	0
Weixian	2008	5	27	20
Weixian	2008	5	28	0
Weixian	2008	5	29	0
Weixian	2008	5	30	0
Weixian	2008	5	31	0
Weixian	2008	6	1	1
Weixian	2008	6	2	0
Weixian	2008	6	3	280
Weixian	2008	6	4	0
Weixian	2008	6	5	0
Weixian	2008	6	6	0
Weixian	2008	6	7	0
Weixian	2008	6	8	0
Weixian	2008	6	9	12
Weixian	2008	6	10	3
Weixian	2008	6	11	9
Weixian	2008	6	12	1
Weixian	2008	6	13	10
Weixian	2008	6	14	193
Weixian	2008	6	15	0
Weixian	2008	6	16	1
Weixian	2008	6	17	2
Weixian	2008	6	18	0
Weixian	2008	6	19	0
Weixian	2008	6	20	66
Weixian	2008	6	21	0
Weixian	2008	6	22	0
Weixian	2008	6	23	6
Weixian	2008	6	24	0
Weixian	2008	6	25	112
Weixian	2008	6	26	20
Weixian	2008	6	27	93
Weixian	2008	6	28	5
Weixian	2008	6	29	5
Weixian	2008	6	30	0
Weixian	2008	7	1	208
Weixian	2008	7	2	0
Weixian	2008	7	3	0
Weixian	2008	7	4	0
Weixian	2008	7	5	25
Weixian	2008	7	6	0
Weixian	2008	7	7	0
Weixian	2008	7	8	0
Weixian	2008	7	9	0
Weixian	2008	7	10	0
Weixian	2008	7	11	19
Weixian	2008	7	12	0
Weixian	2008	7	13	0
Weixian	2008	7	14	187
Weixian	2008	7	15	43
Weixian	2008	7	16	0
Weixian	2008	7	17	0
Weixian	2008	7	18	0
Weixian	2008	7	19	0
Weixian	2008	7	20	0
Weixian	2008	7	21	0
Weixian	2008	7	22	0
Weixian	2008	7	23	0
Weixian	2008	7	24	0
Weixian	2008	7	25	0
Weixian	2008	7	26	0
Weixian	2008	7	27	0
Weixian	2008	7	28	0
Weixian	2008	7	29	0
Weixian	2008	7	30	0
Weixian	2008	7	31	1
Weixian	2008	8	1	22
Weixian	2008	8	2	0
Weixian	2008	8	3	0
Weixian	2008	8	4	13
Weixian	2008	8	5	0
Weixian	2008	8	6	0
Weixian	2008	8	7	0
Weixian	2008	8	8	0
Weixian	2008	8	9	9
Weixian	2008	8	10	296
Weixian	2008	8	11	0
Weixian	2008	8	12	91
Weixian	2008	8	13	14
Weixian	2008	8	14	14
Weixian	2008	8	15	0
Weixian	2008	8	16	0
Weixian	2008	8	17	0
Weixian	2008	8	18	0
Weixian	2008	8	19	0
Weixian	2008	8	20	0
Weixian	2008	8	21	69
Weixian	2008	8	22	0
Weixian	2008	8	23	0
Weixian	2008	8	24	3
Weixian	2008	8	25	32
Weixian	2008	8	26	51
Weixian	2008	8	27	1
Weixian	2008	8	28	0
Weixian	2008	8	29	17
Weixian	2008	8	30	126
Weixian	2008	8	31	0
Weixian	2008	9	1	0
Weixian	2008	9	2	0
Weixian	2008	9	3	26
Weixian	2008	9	4	40
Weixian	2008	9	5	0
Weixian	2008	9	6	0
Weixian	2008	9	7	167
Weixian	2008	9	8	0
Weixian	2008	9	9	87
Weixian	2008	9	10	76
Weixian	2008	9	11	0
Weixian	2008	9	12	0
Weixian	2008	9	13	0
Weixian	2008	9	14	0
Weixian	2008	9	15	1
Weixian	2008	9	16	9
Weixian	2008	9	17	0
Weixian	2008	9	18	0
Weixian	2008	9	19	0
Weixian	2008	9	20	0
Weixian	2008	9	21	186
Weixian	2008	9	22	9
Weixian	2008	9	23	22
Weixian	2008	9	24	182
Weixian	2008	9	25	0
Weixian	2008	9	26	0
Weixian	2008	9	27	0
Weixian	2008	9	28	0
Weixian	2008	9	29	0
Weixian	2008	9	30	0
Weixian	2008	10	1	0
Weixian	2008	10	2	0
Weixian	2008	10	3	0
Weixian	2008	10	4	33
Weixian	2008	10	5	50
Weixian	2008	10	6	0
Weixian	2008	10	7	14
Weixian	2008	10	8	25
Weixian	2008	10	9	3
Weixian	2008	10	10	0
Weixian	2008	10	11	0
Weixian	2008	10	12	0
Weixian	2008	10	13	0
Weixian	2008	10	14	0
Weixian	2008	10	15	0
Weixian	2008	10	16	0
Weixian	2008	10	17	0
Weixian	2008	10	18	41
Weixian	2008	10	19	0
Weixian	2008	10	20	0
Weixian	2008	10	21	0
Weixian	2008	10	22	25
Weixian	2008	10	23	12
Weixian	2008	10	24	0
Weixian	2008	10	25	0
Weixian	2008	10	26	0
Weixian	2008	10	27	0
Weixian	2008	10	28	2
Weixian	2008	10	29	0
Weixian	2008	10	30	0
Weixian	2008	10	31	0
Weixian	2008	11	1	0
Weixian	2008	11	2	0
Weixian	2008	11	3	0
Weixian	2008	11	4	0
Weixian	2008	11	5	0
Weixian	2008	11	6	0
Weixian	2008	11	7	0
Weixian	2008	11	8	1
Weixian	2008	11	9	0
Weixian	2008	11	10	0
Weixian	2008	11	11	0
Weixian	2008	11	12	0
Weixian	2008	11	13	0
Weixian	2008	11	14	0
Weixian	2008	11	15	0
Weixian	2008	11	16	0
Weixian	2008	11	17	0
Weixian	2008	11	18	0
Weixian	2008	11	19	0
Weixian	2008	11	20	0
Weixian	2008	11	21	0
Weixian	2008	11	22	0
Weixian	2008	11	23	0
Weixian	2008	11	24	0
Weixian	2008	11	25	0
Weixian	2008	11	26	0
Weixian	2008	11	27	0
Weixian	2008	11	28	0
Weixian	2008	11	29	0
Weixian	2008	11	30	0
Weixian	2008	12	1	0
Weixian	2008	12	2	0
Weixian	2008	12	3	0
Weixian	2008	12	4	6
Weixian	2008	12	5	0
Weixian	2008	12	6	0
Weixian	2008	12	7	0
Weixian	2008	12	8	0
Weixian	2008	12	9	0
Weixian	2008	12	10	0
Weixian	2008	12	11	0
Weixian	2008	12	12	0
Weixian	2008	12	13	0
Weixian	2008	12	14	0
Weixian	2008	12	15	0
Weixian	2008	12	16	0
Weixian	2008	12	17	0
Weixian	2008	12	18	0
Weixian	2008	12	19	0
Weixian	2008	12	20	6
Weixian	2008	12	21	20
Weixian	2008	12	22	0
Weixian	2008	12	23	0
Weixian	2008	12	24	0
Weixian	2008	12	25	0
Weixian	2008	12	26	0
Weixian	2008	12	27	0
Weixian	2008	12	28	0
Weixian	2008	12	29	0
Weixian	2008	12	30	0
Weixian	2008	12	31	0
Weixian	2009	1	1	0
Weixian	2009	1	2	0
Weixian	2009	1	3	0
Weixian	2009	1	4	0
Weixian	2009	1	5	0
Weixian	2009	1	6	0
Weixian	2009	1	7	0
Weixian	2009	1	8	0
Weixian	2009	1	9	0
Weixian	2009	1	10	0
Weixian	2009	1	11	0
Weixian	2009	1	12	0
Weixian	2009	1	13	0
Weixian	2009	1	14	0
Weixian	2009	1	15	0
Weixian	2009	1	16	0
Weixian	2009	1	17	0
Weixian	2009	1	18	0
Weixian	2009	1	19	0
Weixian	2009	1	20	0
Weixian	2009	1	21	0
Weixian	2009	1	22	38
Weixian	2009	1	23	0
Weixian	2009	1	24	0
Weixian	2009	1	25	0
Weixian	2009	1	26	0
Weixian	2009	1	27	0
Weixian	2009	1	28	0
Weixian	2009	1	29	0
Weixian	2009	1	30	0
Weixian	2009	1	31	0
Weixian	2009	2	1	0
Weixian	2009	2	2	0
Weixian	2009	2	3	0
Weixian	2009	2	4	0
Weixian	2009	2	5	0
Weixian	2009	2	6	0
Weixian	2009	2	7	0
Weixian	2009	2	8	0
Weixian	2009	2	9	0
Weixian	2009	2	10	0
Weixian	2009	2	11	0
Weixian	2009	2	12	7
Weixian	2009	2	13	29
Weixian	2009	2	14	0
Weixian	2009	2	15	0
Weixian	2009	2	16	0
Weixian	2009	2	17	0
Weixian	2009	2	18	0
Weixian	2009	2	19	2
Weixian	2009	2	20	0
Weixian	2009	2	21	0
Weixian	2009	2	22	0
Weixian	2009	2	23	0
Weixian	2009	2	24	0
Weixian	2009	2	25	0
Weixian	2009	2	26	0
Weixian	2009	2	27	0
Weixian	2009	2	28	0
Weixian	2009	3	1	0
Weixian	2009	3	2	0
Weixian	2009	3	3	0
Weixian	2009	3	4	0
Weixian	2009	3	5	15
Weixian	2009	3	6	0
Weixian	2009	3	7	0
Weixian	2009	3	8	0
Weixian	2009	3	9	0
Weixian	2009	3	10	0
Weixian	2009	3	11	0
Weixian	2009	3	12	0
Weixian	2009	3	13	0
Weixian	2009	3	14	0
Weixian	2009	3	15	0
Weixian	2009	3	16	0
Weixian	2009	3	17	0
Weixian	2009	3	18	0
Weixian	2009	3	19	0
Weixian	2009	3	20	0
Weixian	2009	3	21	27
Weixian	2009	3	22	0
Weixian	2009	3	23	0
Weixian	2009	3	24	28
Weixian	2009	3	25	0
Weixian	2009	3	26	0
Weixian	2009	3	27	0
Weixian	2009	3	28	0
Weixian	2009	3	29	16
Weixian	2009	3	30	0
Weixian	2009	3	31	0
Weixian	2009	4	1	0
Weixian	2009	4	2	0
Weixian	2009	4	3	0
Weixian	2009	4	4	0
Weixian	2009	4	5	0
Weixian	2009	4	6	0
Weixian	2009	4	7	0
Weixian	2009	4	8	0
Weixian	2009	4	9	0
Weixian	2009	4	10	22
Weixian	2009	4	11	9
Weixian	2009	4	12	0
Weixian	2009	4	13	17
Weixian	2009	4	14	0
Weixian	2009	4	15	0
Weixian	2009	4	16	0
Weixian	2009	4	17	0
Weixian	2009	4	18	0
Weixian	2009	4	19	89
Weixian	2009	4	20	1
Weixian	2009	4	21	0
Weixian	2009	4	22	0
Weixian	2009	4	23	18
Weixian	2009	4	24	0
Weixian	2009	4	25	0
Weixian	2009	4	26	0
Weixian	2009	4	27	0
Weixian	2009	4	28	0
Weixian	2009	4	29	0
Weixian	2009	4	30	51
Weixian	2009	5	1	55
Weixian	2009	5	2	0
Weixian	2009	5	3	0
Weixian	2009	5	4	0
Weixian	2009	5	5	0
Weixian	2009	5	6	0
Weixian	2009	5	7	0
Weixian	2009	5	8	11
Weixian	2009	5	9	11
Weixian	2009	5	10	0
Weixian	2009	5	11	0
Weixian	2009	5	12	0
Weixian	2009	5	13	0
Weixian	2009	5	14	33
Weixian	2009	5	15	3
Weixian	2009	5	16	0
Weixian	2009	5	17	0
Weixian	2009	5	18	0
Weixian	2009	5	19	0
Weixian	2009	5	20	0
Weixian	2009	5	21	20
Weixian	2009	5	22	0
Weixian	2009	5	23	0
Weixian	2009	5	24	0
Weixian	2009	5	25	0
Weixian	2009	5	26	0
Weixian	2009	5	27	0
Weixian	2009	5	28	4
Weixian	2009	5	29	0
Weixian	2009	5	30	0
Weixian	2009	5	31	0
Weixian	2009	6	1	0
Weixian	2009	6	2	0
Weixian	2009	6	3	0
Weixian	2009	6	4	0
Weixian	2009	6	5	0
Weixian	2009	6	6	259
Weixian	2009	6	7	10
Weixian	2009	6	8	48
Weixian	2009	6	9	2
Weixian	2009	6	10	20
Weixian	2009	6	11	0
Weixian	2009	6	12	0
Weixian	2009	6	13	45
Weixian	2009	6	14	25
Weixian	2009	6	15	0
Weixian	2009	6	16	28
Weixian	2009	6	17	0
Weixian	2009	6	18	32
Weixian	2009	6	19	5
Weixian	2009	6	20	0
Weixian	2009	6	21	0
[truncated: 42,958 more rows]

## Sheet: Corn
Station	2007/6/20-2007/9/20	2008/6/20-2008/9/20	2009/6/20-2009/9/20	2010/6/20-2010/9/20	(0.1mm)
Beijing	3104	3209	2753	2678
Qinhuangdao	3091	3922	2427	5123
Qinglong	3471	4879	2446	6823
Zunhua	4009	6970	2536	2689
Chengde	3176	3599	1215	3483
Tangshan	3740	4544	2866	3553
Yueting	3736	4154	2120	4302
Huailai	1934	3143	1583	2697
Fengning	2593	3154	1391	2708
Weixian	2585	1954	2494	2403
Xingtai	3368	2998	3096	4722
Zhangjiakou	1964	2551	1564	2237
Bazhou	4995	5253	2714	2295
Tianjin	1865	3690	2827	2047
Baoding	4304	3226	3293	2363
Raoyang	2499	3600	3296	3121
Tanggu	3789	4499	2966	3820
Shijiazhuang	2010	5019	4610	3230
Huanghua	2510	4220	3571	4976
Nangong	2690	3415	3614	3284
Huimin	3976	2858	2452	7065
Shenxian	3535	3272	3613	5326
Dongying	3931	1994	/	/
Jinan	5200	5002	3307	6419
Yanzhou	5780	5596	4878	6378
Anyang	2821	3344	4654	5139
Xinxiang	2683	3869	2935	5256
Zhengzhou	4172	4199	5025	4632
Kaifeng	4197	2702	3002	6184
Mengjin	2816	3063	2996	3287

## Sheet: Wheat
Station	2007/10/1-2008/6/20	2008/10/1-2009/6/20	2009/10/1-2010/6/20	(0.1mm)
Beijing	3021	1990	2029
Qinhuangdao	1902	2817	1876
Qinglong	1634	2929	1469
Zunhua	2131	3159	1453
Chengde	1644	1902	1880
Tangshan	1670	2445	1769
Yueting	1754	2090	1644
Huailai	1432	1093	2149
Fengning	1296	1389	1908
Weixian	1802	1218	1571
Xingtai	1611	2857	1297
Zhangjiakou	1918	1627	2412
Bazhou	1469	2247	2200
Tianjin	1619	1831	714
Baoding	2215	1494	1536
Raoyang	2369	1791	1266
Tanggu	1866	2198	1211
Shijiazhuang	1996	1343	1854
Huanghua	2004	2788	1975
Nangong	1803	1888	1193
Huimin	1560	2532	1352
Shenxian	1721	2516	1492
Dongying	2064	/	/
Jinan	2205	3318	2323
Yanzhou	2880	1957	1751
Anyang	1531	1734	1406
Xinxiang	1539	1765	1219
Zhengzhou	2191	2176	1800
Kaifeng	2159	2731	1670
Mengjin	1768	2455	2243
