# Supplementary material for: Impacts of irrigated agriculture on food–energy–water–CO2 nexus across metacoupled systems
Source: Nat Commun. 2020 Nov 17;11:5837. doi: 10.1038/s41467-020-19520-3 (PMC7672069; doi:10.1038/s41467-020-19520-3)
Supplement: Supplementary file 3 — Source Data [file 41467_2020_19520_MOESM3_ESM.zip › Calculation factors.xlsx]

## Sheet: Metadata
Sheet name	Subject	Type	size	format	date
Construction	Calculation factors for water, carbon, and energy footprints in this study	raw data	15*78	excel	20200527

## Sheet: factors
Material	Water footprint factors	Unit
petrol	7.77	m3/t
diesel fuel	7.77	m3/t
electric	10.05	m3/MWh
coal	7.01	m3/t
natural gas	9.25	m3/t
Iron and copper	82.85	m3/t
plastic	27.72	m3/t
rolled steel	26.149	m3/t
cement	0.476	m3/t
concrete	0.374	m3/t
aluminum	229.8	m3/t
Material	Carbon footprint factors	Unit
coal	2.0197	kgCO2e/kg
petrol	3.24	kgCO2e/kg
diesel fuel	3.21	kgCO2e/kg
water	0.212	kgCO2e/kg
electric	1.0069	t/MWh
fuel oil	3.88	kgCO2e/kg
natural gas	2.688	kgCO2e/kg
rolled steel	1.722	kgCO2e/kg
iron	2.2	kgCO2e/kg
cement	0.64	kgCO2e/kg
copper	3.5	kgCO2e/kg
aluminum	22	kgCO2e/kg
concrete	0.079	kgCO2e/kg
N fertilizer	1.74	kgCO2e/kg
P fertilizer	0.2	kgCO2e/kg
K fertilizer	0.15	kgCO2e/kg
PVC-U	4.25	kgCO2e/kg
Masonry	0.002142	kgCO2e/kg
Bricks	504	kgCO2e/thousand
wood	73.9	kg/m^3
Material	Energy footprint factors	Unit
cement	900.12	MJ/t
rolled steel	56650	MJ/t
converted timber	530.97	MJ/t
cast iron pipe	15058	MJ/t
Steel tubes	36043	MJ/t
electric	2.9286	MJ/MJ
petrol	0.4179	MJ/MJ
diesel fuel	0.3454	MJ/MJ
fuel oil	0.2668	MJ/MJ
natural gas	0.1414	MJ/MJ
coal	0.0525	MJ/MJ
water	2.45	kg/KWh
N fertilizer	95.8	MJ/kg
P fertilizer	21.85	MJ/kg
K fertilizer	9.65	MJ/kg
PVC-U	11.872	MJ/kg
bricks	4893450	KJ/thousand
wood	1734974	KJ/m^3
