# Supplementary material for: Impacts of irrigated agriculture on food–energy–water–CO2 nexus across metacoupled systems
Source: Nat Commun. 2020 Nov 17;11:5837. doi: 10.1038/s41467-020-19520-3 (PMC7672069; doi:10.1038/s41467-020-19520-3)
Supplement: Supplementary file 3 — Source Data [file 41467_2020_19520_MOESM3_ESM.zip › Data for south to north water transfer project.xlsx]

## Sheet: Metadata
Sheet name	Subject	Type	size	format	date	Data source
Construction	raw data for SNWTP carbon and energy footprints calculation	raw data	15*78	excel	20200527	China South-to-North Water Diversion Project. China WaterPower Press, 2018
land occupied	raw data for SNWTP carbon footprint and land occupied calculation	raw data	6*4	excel	20200527	China South-to-North Water Diversion Project. China WaterPower Press, 2018

## Sheet: Construction
South to north water transfer project
	Item	Unit		excavation（10^4 m3）	backfill（10^4m3）	Earthwork（10^4m3）	Concrete（10^4m3）	Stone masonry（10^4m3）	Rebar（10^4t）	Metal Structure and Engineering(t)	Curtain grouting（10^4m）	Consolidation grouting（10^4m）	Joint grouting（10^4m）	Investment（10^4 Yuan）
Hubei	1	Danjiangkou		77.31	542.39		129.98		0.91	13200	3.39	1.67	3.89	285000
	2-1	2-1-1		2162.21	667.49		67.61			12147				304900
		2-1-2		5719.44	1511.63		156.76		3.98					616900
		2-1-3												9722
		2-1-4		221.43	120.7		13.82	0.44	0.877261					54558
		2-1-5		75.19				117.2						46142
	3-1	3-1-1		71.81	10.58		19.11		0.9733	2185	7.29	0.45		85717
Henan	3-2	3-2-1		5902.22	2554.63		138.26		11.46	766.898				610718
		3-2-2		17.33	30.3		13.4			468.7				39184
		3-2-3		1883.61	747.42		66.133		3.8458	1145.09				258995
		3-2-4		1840.16	1317.4		93.44							399501
		3-2-5		101.35	35.66		2.47							18506
		3-2-6		154.695	102.51		25.4751							50525
		3-2-7		3375.5	1459.36		128.3			2775				494891
		3-2-8		1926.3	988.8		53.7		3.373	326				292929
		3-2-9		15.8	59.8		11.2		0.9696	300				39865
		3-2-10		627.9	335.5		25.54		1.475	442				110577
		3-2-11		442.7	158.34		20.13		1.25	512				83327
	3-3	3-3-1		306.3	238.22		125.97		8.696	434.18				265706
		3-3-2		420.46	217.12		18.24		0.71	7.9				60127
		3-3-3		2084.35	1411.36		99.97		4.9					400360
		3-3-4		148.32	129.87		21.52		1.84	386.21				60005
		3-3-5		3364.31	1032.43		84.04		4.11	1493				460007
		3-3-6		595.47	585.14		41.39		2.2432	572				1433667
		3-3-7		3282.17	687.15		76.25		2.98					468371
		3-3-8		108.62	150.5		28.84		2.234	511				72575
		3-3-9		3336.78	392.75		59.52		1.847					335990
		3-3-10		973.45	153.92		28.86		1.7667	357.1				144260
		3-3-11		1924.28	207.94		46.34		3.33	1012.7				215462
	3-4			1570	492		51							313706
	3-5	3-5-1		931.63	446.68		42.94		1.91	1148.56				150136
		3-5-2		268.67	239.92		11.7		0.9	294.67				34469
		3-5-3		560.46	592.63		69.51		2.723	1677.32				207459
		3-5-4		3989.72	307.17		63.3179		3.56114	781.855				351729
		3-5-5		3410.15	1319.83		108.05		5.27					400374
		3-5-6		100.22	54.0866		12.0866		0.926					25121.7
		3-5-7		1784.1	871.17		69.78		3.3	879.4				165740
		3-5-8		1832	684.02		55.55		2.73	1239				213374
		3-5-9		1142.82	543		39.99		1.71	895.92				162810
		3-5-10		419.6	57.53		0.01		644.45					26758
		3-5-11		1827.45	805.26		52.23		1.9	730.7				206215
	3-6			80.1	102.32		10.56		0.94	602.23				38256
Hebei	4-1	4-1-1		1665.33	1189.8		56.94		1.8956					358863
		4-1-2		1246.34	499.58		34.24		1.55	286.2				191364
		4-1-3		928.52	388.18		17.56		0.4641					128030
		4-1-4		49.6	55.5		9.37		0.65					38370
		4-1-5		1854	61.32		30.62		0.3656					179326
		4-1-6		388.37	355.35		31		1.42	256.79				99189
		4-1-7		1478.55	190.79		29.85		0.92					189291
		4-1-8		1576.52	450.54		50.23		2.14	802				254626
		4-1-9		1515.41	527.15		41.71		1.23	420				230578
		4-1-10		1715.22	499.52		64.86		2.5783					304095
		4-1-11		618.7	176.97		28.25		1.14	885				117703
		4-1-12		1293.2	200.72		31.66		1.5177	315.39				187631
Beijing	5-1	5-1-1		9411.16	3501.84		324.683		11.2					982662
		5-1-2		74.92	34.84		6.36438	1.3554						21700
		5-1-3		322.96	234.36		24.8		2					45171.6
		5-1-4		135.14	125.98		11.3	0.933617						27200
		5-1-5		262.29	131.06		36.62							99036.8
		5-1-6		84.24	0.21			0.65						16700
		5-1-7		59.6	62.5		6.65	9.3						15400
		5-1-8												77531
		5-1-9		966.12	1188.15		46.79		2.4					356770
		5-1-10		10.81			3.45							19000
		5-1-11				0.96	0.41052	1.37	8.257e-05					5700
		5-1-12		84.43	5.4		23.38		25.31					114500
		5-1-13		151	105		1.4			103				30100
Tianjin	6-1	6-1-1		423.56	335.72		38.2		2.94					78080
		6-1-2		1187.1	805.9		142.2		12.76					252002
		6-1-3		434.1	302.3		28.57		4.01					84614
		6-1-4		1647.89	1214.91		174.39		15.03					349212
		6-1-5		668.72	485.4		61.61		5.16					90453.3
		6-1-6		78.81	63.75		8.15		0.7	35				23936
	Total			89409	35557.3	0.96	3548.25	131.249	831.472	50394.8	10.68	2.12	3.89

## Sheet: land occupied
			Land occupied（km2）
			cultived land	forest land	shrub land	other land type	Total
		Hubei province (water source region of SNWTP)	149.3	44.2	22.5	96.1	312.1
