# Supplementary material for: Impacts of irrigated agriculture on food–energy–water–CO2 nexus across metacoupled systems
Source: Nat Commun. 2020 Nov 17;11:5837. doi: 10.1038/s41467-020-19520-3 (PMC7672069; doi:10.1038/s41467-020-19520-3)
Supplement: Supplementary file 3 — Source Data [file 41467_2020_19520_MOESM3_ESM.zip › Data Sources for Figures 2-4.xlsx]

## Sheet: Metadata
Sheet name	Figure title	Type	size	format	date
Fig 2	a. water footprint, b. energy footprint, c. carbon footprint, d. yield, e. water sustainability, and f. food sustainability for irrigated agriculture in the NCP under scenarios S1-S15	figure 2 data	7*18	excel	20200527
Fig 3	Spatial dynamics of (a) water footprint, (b) energy footprint, (c) carbon footprint and (d) water sustainability in irrigated agriculture of the NCP	figure 3 data	5*194	excel	20200527
Fig 4	Water footprint, carbon footprint and energy footprint at each stage of the SNWTP’s life cycle. (a). water footprint; (b) carbon footprint; (c). energy footprint.	figure 4 data	4*5	excel	20200527

## Sheet: Fig 2
Name	Yield (t)	Water Footprint (m3)	Energy footprint (MJ)	Carbon footprint (t)	Water sustainability	Food sustainability
Baseline	54600000	17800000000	4810000000000	65500000	0.229885	1.1
S1	54700000	17800000000	4810000000000	65500000	0.229885	1.1
S2	50200000	17500000000	4570000000000	64700000	0.233645	1.01
S3	48500000	17300000000	4430000000000	64000000	0.236967	0.98
S4	49100000	17500000000	4570000000000	64700000	0.233645	0.99
S5	67700000	8900000000	4760000000000	65900000	0.460829	1.36
S6	65200000	12900000000	4980000000000	68100000	0.318471	1.31
S7	41500000	11700000000	3060000000000	57700000	0.34965	0.84
S8	56000000	5900000000	3190000000000	58000000	0.689655	1.13
S9	54000000	8600000000	3340000000000	59500000	0.478469	1.09
S10	41900000	6700000000	2600000000000	55600000	0.613497	0.84
S11	25800000	3800000000	1500000000000	49800000	1.08178	0.52
S12	25800000	1700000000	707000000000	45600000	2.4179	0.52
S13	54000000	8600000000	3340000000000	62600000	0.746269	1.09
S14	54700000	8600000000	3350000000000	65800000	2.75482	1.1
S15	54700000	1700000000	717000000000	52000000	3.40136	1.1

## Sheet: Fig 3
Id	water footprint	carbon footprint	energy footprint	water sustainability
6	8.64629e+07	459244	3.76251e+10	0.239381
7	7.74927e+07	407989	3.20931e+10	0.336877
8	1.10613e+08	353415	2.76228e+10	0.326859
9	1.11992e+08	441527	3.76117e+10	0.251598
11	6.95086e+07	383314	3.00198e+10	0.338287
12	2.63468e+07	431215	3.653e+10	0.258622
14	2.63468e+07	253935	1.27474e+08	0.258622
16	1.05339e+08	612812	5.10791e+10	0.353844
17	2.63468e+07	257477	2.25699e+10	0.24786
18	9.1668e+07	505063	4.29485e+10	0.209097
19	2.63468e+07	479287	4.23137e+10	0.267513
21	1.20528e+08	469185	3.96892e+10	0.360917
22	3.6547e+07	306768	2.36936e+10	0.23801
23	9.40065e+07	253935	1.27474e+08	0.360917
24	1.15799e+08	310249	2.85096e+10	0.272929
25	8.00207e+07	341806	2.6351e+10	0.201744
27	1.16325e+08	442734	3.50221e+10	0.342123
29	1.18078e+08	253935	2.24596e+10	0.221333
31	9.45148e+07	394320	3.34931e+10	0.138685
32	1.24717e+08	346380	3.20931e+10	0.332049
33	1.15252e+08	271089	2.27171e+10	0.169799
35	1.07801e+08	253935	3.20931e+10	0.135747
36	9.77178e+07	425148	3.58406e+10	0.206865
37	9.26139e+07	313975	2.62495e+10	0.17846
38	1.07791e+08	287613	2.51549e+10	0.135747
39	8.52785e+07	335698	2.91018e+10	0.114714
40	7.64933e+07	259318	2.19721e+10	0.139894
41	2.63468e+07	279925	2.47614e+10	0.139955
42	7.37039e+07	292353	2.50404e+10	0.156467
43	4.75793e+07	629331	5.22731e+10	0.132808
44	4.82001e+07	303458	2.71975e+10	0.171201
45	5.17559e+07	313150	2.82044e+10	0.145081
46	5.93213e+07	447802	3.58662e+10	0.135672
47	7.60888e+07	401789	2.99695e+10	0.241098
48	9.60884e+07	321271	2.71e+10	0.124526
49	2.63468e+07	288044	2.39633e+10	0.148576
51	7.88657e+07	253935	1.27474e+08	0.206702
52	6.94703e+07	403676	3.00671e+10	0.229872
53	9.3883e+07	193449	1.76223e+10	0.171775
54	7.05574e+07	569774	4.81865e+10	0.128459
55	8.94771e+07	253935	1.27474e+08	0.152866
56	9.15488e+07	182209	1.53695e+10	0.12942
57	1.11107e+08	283545	2.34655e+10	0.159794
58	7.42627e+07	385584	3.23289e+10	0.143989
59	9.3883e+07	506996	3.62662e+10	0.16095
60	6.28648e+07	525638	4.41098e+10	0.136182
61	9.80264e+07	325684	2.61997e+10	0.159724
62	8.69097e+07	322132	2.79512e+10	0.125068
63	1.09489e+08	238006	2.11774e+10	0.153599
64	9.79234e+07	294917	2.28733e+10	0.140831
66	9.06021e+07	258188	2.19599e+10	0.127269
67	1.08427e+08	403676	3.20931e+10	0.136182
68	7.74846e+07	296748	2.43413e+10	0.146421
69	8.87659e+07	390885	3.03472e+10	0.131858
70	7.95729e+07	441156	3.44657e+10	0.103298
71	9.68009e+07	246768	2.22586e+10	0.109305
72	9.65334e+07	432826	3.69075e+10	0.152866
73	7.95729e+07	278115	2.27812e+10	0.127166
74	9.79301e+07	335737	2.9449e+10	0.13361
75	1.22768e+08	527654	3.99302e+10	0.181741
77	9.18047e+07	241247	2.09424e+10	0.0974452
78	9.16907e+07	403676	1.27474e+08	0.127166
79	9.54171e+07	288635	2.38422e+10	0.116555
80	8.06622e+07	356175	2.59732e+10	0.184182
81	1.01123e+08	243956	2.14082e+10	0.137907
82	2.63468e+07	367932	3.09845e+10	0.11529
83	8.22331e+07	228333	2.01267e+10	0.100796
84	1.00483e+08	271229	2.45181e+10	0.138172
85	7.68931e+07	355555	2.91696e+10	0.0805057
86	2.63468e+07	326131	2.82229e+10	0.124332
87	7.87238e+07	320228	2.69118e+10	0.153706
88	7.67117e+07	403676	1.27474e+08	0.109305
89	1.05338e+08	203974	1.72307e+10	0.0960895
91	1.35753e+08	403676	1.27474e+08	0.161483
92	1.29665e+08	273457	2.38728e+10	0.0952717
93	1.00724e+08	323730	2.60329e+10	0.113765
94	1.46772e+08	268672	2.24317e+10	0.0817899
95	1.19098e+08	301411	2.46337e+10	0.156629
96	1.44531e+08	248242	2.05521e+10	0.105553
97	1.33766e+08	386939	2.89753e+10	0.0294335
99	8.5761e+07	247964	2.23942e+10	0.0661904
100	1.41092e+08	293486	2.47174e+10	0.0859183
102	8.41195e+07	403676	3.20931e+10	0.113765
103	1.4313e+08	369278	3.12241e+10	0.0667747
104	1.31817e+08	272479	2.19285e+10	0.0685676
105	1.47687e+08	288620	2.48506e+10	0.0748622
106	1.43751e+08	520494	3.87677e+10	0.143742
107	1.09101e+08	789035	5.76043e+10	0.0312368
108	1.38553e+08	388138	3.30121e+10	0.150447
110	9.56176e+07	231662	1.97445e+10	0.0803461
111	1.12414e+08	211097	1.86432e+10	0.0710362
112	1.17632e+08	312185	2.60429e+10	0.141381
113	1.23538e+08	228276	1.9007e+10	0.066722
114	7.37873e+07	502509	3.74023e+10	0.0268867
116	8.94634e+07	389759	2.00517e+10	0.0335977
120	1.22472e+08	202930	1.80814e+10	0.0865258
121	6.12757e+07	543488	4.0392e+10	0.145755
123	8.02292e+07	403676	1.27474e+08	0.143742
124	1.28199e+08	403676	1.27474e+08	0.0736768
125	6.96455e+07	219878	1.9556e+10	0.0724123
126	1.08897e+08	469991	3.20931e+10	0.14204
127	8.61711e+07	228625	1.95173e+10	0.0320767
128	7.41412e+07	368358	2.8099e+10	0.0682148
129	8.58154e+07	298721	2.49339e+10	0.0736768
130	8.44072e+07	223268	2.01844e+10	0.0409984
131	7.28844e+07	451149	3.56636e+10	0.0289634
132	7.38814e+07	282258	2.27106e+10	0.166703
133	9.31108e+07	230542	2.13732e+10	0.0378945
134	1.09691e+08	424751	3.55812e+10	0.178932
135	8.59535e+07	351278	2.95451e+10	0.152977
136	9.11375e+07	398370	3.31909e+10	0.138054
137	1.02534e+08	602731	4.94051e+10	0.142545
138	8.42001e+07	272130	2.34965e+10	0.0830382
139	1.12134e+08	253833	2.21392e+10	0.0694683
140	8.38738e+07	256210	2.30185e+10	0.031826
141	9.30991e+07	403676	3.20931e+10	0.0694683
142	1.18023e+08	409139	3.38799e+10	0.178455
143	8.4963e+07	213740	1.88544e+10	0.0867694
144	2.63468e+07	391904	3.14779e+10	0.0799533
145	1.06178e+08	299805	2.58582e+10	0.22095
146	9.57858e+07	363959	2.92539e+10	0.173686
147	8.1004e+07	233708	1.65395e+10	0.0441911
148	1.05032e+08	366355	3.05938e+10	0.238458
149	6.8565e+07	249862	2.21245e+10	0.0330122
150	1.14399e+08	306875	2.67631e+10	0.199323
151	2.63468e+07	287035	2.45485e+10	0.10828
152	1.03077e+08	213027	1.88651e+10	0.0331525
154	9.69259e+07	334280	2.81749e+10	0.201986
155	1.06009e+08	314799	2.67472e+10	0.181883
156	1.25472e+08	294860	2.66037e+10	0.0779055
157	1.00108e+08	330767	2.71956e+10	0.190727
158	8.00651e+07	324015	2.87798e+10	0.0775616
159	1.26647e+08	403676	1.27474e+08	0.181883
160	1.17732e+08	308861	2.55426e+10	0.254954
161	7.74635e+07	403676	1.27474e+08	0.0877576
163	1.25881e+08	212795	1.9227e+10	0.219294
164	1.08054e+08	487627	4.22657e+10	0.0867934
165	7.76652e+07	197413	1.72721e+10	0.0913466
166	1.21241e+08	272874	2.41907e+10	0.0640972
167	1.19779e+08	350091	2.82722e+10	0.184291
168	1.02629e+08	335351	2.68479e+10	0.193867
169	1.11938e+08	277808	2.51989e+10	0.217477
170	7.85416e+07	365948	3.18559e+10	0.207646
171	8.32177e+07	256014	2.24649e+10	0.171513
172	7.0025e+07	291722	2.48765e+10	0.183603
174	1.28981e+08	319051	2.58707e+10	0.0949318
175	9.08724e+07	403676	1.27474e+08	0.217477
176	1.036e+08	403676	1.27474e+08	0.0807065
177	1.01415e+08	236939	1.7897e+10	0.0625454
178	1.02928e+08	16686.4	1.27474e+08	0.0832106
179	6.14278e+07	333622	2.86819e+10	0.0717505
180	1.1776e+08	274722	2.35544e+10	0.210457
182	1.16023e+08	403676	3.20931e+10	0.0306388
183	9.87884e+07	283931	2.23226e+10	0.0485009
184	9.32859e+07	204823	1.91329e+10	0.161315
185	1.02021e+08	128427	1.10978e+10	0.011847
186	9.88879e+07	544402	4.63326e+10	0.0620949
187	8.37843e+07	625837	5.13658e+10	0.0758526
188	6.42562e+07	512591	4.1439e+10	0.0610082
189	9.10361e+07	317885	2.59286e+10	0.224261
190	7.59461e+07	283320	2.52207e+10	0.222555
191	8.52556e+07	391298	3.22697e+10	0.0535479
192	7.97018e+07	403676	1.27474e+08	0.0610082
193	5.68098e+07	331592	2.85768e+10	0.0772422
194	9.96947e+07	403676	1.27474e+08	0.0879752
195	7.20012e+07	311459	2.7462e+10	0.0912563
196	2.63468e+07	435860	3.43706e+10	0.100229
197	6.43373e+07	187985	1.80025e+10	0.0867986
198	1.48591e+08	314886	2.55875e+10	0.206791
199	9.52153e+07	539916	4.60679e+10	0.138766
200	9.69287e+07	346644	3.05484e+10	0.063181
201	1.46086e+08	247898	1.55861e+10	0.100229
202	8.91206e+07	403676	1.27474e+08	0.160356
203	1.33363e+08	403676	1.27474e+08	0.138766
204	2.63468e+07	268682	2.36467e+10	0.192984
205	1.00165e+08	235633	2.11488e+10	0.224692
206	1.21999e+08	403676	1.27474e+08	0.0535479
207	1.10521e+08	450409	3.83598e+10	0.0747106
208	9.7681e+07	403676	1.27474e+08	0.153512
209	1.01712e+08	552530	4.76504e+10	0.0660123
210	9.49609e+07	403676	1.27474e+08	1.57438
211	2.63468e+07	238363	2.1825e+10	0.122082
212	9.61478e+07	437904	3.64753e+10	0.212197
213	9.68273e+07	30792.3	8.57151e+08	0.0999258
214	8.76281e+07	392273	3.31933e+10	0.103057
215	9.95626e+07	267185	1.62193e+10	0.256424
217	1.24946e+08	267184	1.72432e+10	0.184664
219	9.26576e+07	329231	2.83193e+10	0.153512
220	2.63468e+07	283412	2.49455e+10	0.19351
223	1.26337e+08	213350	1.76392e+10	0.196416
224	8.90059e+07	255757	1.88814e+10	0.191911
225	1.14316e+08	215218	1.99029e+10	0.160356
226	8.3509e+07	302772	2.35662e+10	0.164881

## Sheet: Fig 4
Stages	Water footprint（108m3）	Carbon footprint（104tCO2）	Energy Footprint（1016J）
Material	0.05	42.19	6.92
Construction	3.31	162.31	16.95
Transport		9.16	0.3
Operation	0.11	96.13	19.14
