# Supplementary material for: Impacts of irrigated agriculture on food–energy–water–CO2 nexus across metacoupled systems
Source: Nat Commun. 2020 Nov 17;11:5837. doi: 10.1038/s41467-020-19520-3 (PMC7672069; doi:10.1038/s41467-020-19520-3)
Supplement: Supplementary file 3 — Source Data [file 41467_2020_19520_MOESM3_ESM.zip › NCP agricultural data.xlsx]

## Sheet: Metadata
Sheet name	Subject	Type	size	format	date	Data Source
2000	NCP agricultural raw data to calculate water, carbon, and energy footprints in 2000	raw data	17*202	excel	20200527	Chinese Academy of Agricultural Sciences
2001	NCP agricultural raw data to calculate water, carbon, and energy footprints in 2001	raw data	17*204	excel	20200527	Chinese Academy of Agricultural Sciences
2002	NCP agricultural raw data to calculate water, carbon, and energy footprints in 2002	raw data	17*208	excel	20200527	Chinese Academy of Agricultural Sciences
2003	NCP agricultural raw data to calculate water, carbon, and energy footprints in 2003	raw data	17*208	excel	20200527	Chinese Academy of Agricultural Sciences
2004	NCP agricultural raw data to calculate water, carbon, and energy footprints in 2004	raw data	17*208	excel	20200527	Chinese Academy of Agricultural Sciences
2005	NCP agricultural raw data to calculate water, carbon, and energy footprints in 2005	raw data	17*208	excel	20200527	Chinese Academy of Agricultural Sciences
2006	NCP agricultural raw data to calculate water, carbon, and energy footprints in 2006	raw data	17*208	excel	20200527	Chinese Academy of Agricultural Sciences
2007	NCP agricultural raw data to calculate water, carbon, and energy footprints in 2007	raw data	17*208	excel	20200527	Chinese Academy of Agricultural Sciences
2008	NCP agricultural raw data to calculate water, carbon, and energy footprints in 2008	raw data	17*208	excel	20200527	Chinese Academy of Agricultural Sciences
2009	NCP agricultural raw data to calculate water, carbon, and energy footprints in 2009	raw data	17*205	excel	20200527	Chinese Academy of Agricultural Sciences
2010	NCP agricultural raw data to calculate water, carbon, and energy footprints in 2010	raw data	17*205	excel	20200527	Chinese Academy of Agricultural Sciences

## Sheet: 2000
County name	Population	Rural energy use (10^4KWH)	Machined cultivated area (hm2)	irrigation area(hm2)	N(t)	P(t)	K(t)	Compound fertilizer(t)	pesticide(t)	Mulch(t)	cropland(hm2)	crop yield(t)	wheat area(hm2)	wheat yield(t)	corn area(hm2)	corn yield(t)
朝阳区	1522000	40654	6582		2033	245	98	656	61	96	7349	39194	2895	17059	1627	6623
丰台区	822000	26955	7503		944	106	45	446	61	96	2833	8396	953	3310	1668	4752
石景山区	332000	2362	192		21		1	59	8	16
海淀区	1616000	17812	7503	5376	3077	93	40	3669	208	156	4694	29726	266	1293	382	2236
门头沟区	234000	7179	1616	2296	214	71	4	166	30	30	3350	5517	279	1278	1834	3399
房山区	743000	29927	30548	32712	8030	1380	358	5126	530	177	44419	207294	19674	101306	18107	82184
通州区	597000	36415	29599	47575	19827	2249	594	11711	616	305	43761	223945	20006	119479	14338	62085
顺义区	537000	34137	39239	45978	15943	1084	558	13403	452	529	50399	238879	23684	135167	21485	88145
昌平区	428000	26613	14578	22598	5133	664	115	2347	370	47	25950	117642	10252	50709	11976	55008
大兴区	528000	29393	39476	49847	21152	1638	999	7805	1088	1788	45108	231121	21224	120196	17969	86455
怀柔区	387000	19221	8198	18759	9967	481	293	7260	933	220	18636	71601	8280	43135	7623	23503
平谷区	263000	17084	13360	11341	4878	437	170	2049	319	88	16369	78361	5286	29408	8777	42219
密云县	415000	11479	16673	15407	5963	1061	143	2724	332	165	22226	54206	7448	32952	11363	18725
延庆县	269000	7650	16458	12181	7077	782	181	3204	279	341	22357	146155	712	4033	18660	133090
塘沽区	455000	5019	50700	5178	6900	700	40	400	33	65	2793	6769	13	60	230	608
汉沽区	168000	19460	4330	2802	14300	1200	1500	3900	301	53	1331	7645	43	194	224	1031
大港区	330000	9200	11410	10621	5900	500	20	1800	50	14	3686	4676	1000	1430	638	1159
东丽区	304000	22365	9800	13932	19100	2000	1500	5600	289	464	6491	30691	0	0	608	1620
西青区	320000	52471	15650	15749	52100	19200	7200	38600	209	324	12275	58158	3333	18900	4030	17426
津南区	367000	27918	14000	13720	8700	700	6000	2800	96	80	9568	39226	0	0	2776	10078
北辰区	316000	24073	18000	14540	4359	1711	152	924	338	394	13463	33226	3261	18330	5276	7982
武清县	360000	16275	39250	35870	25611	6331	1774	2540	494	674	15982	59683	1754	6339	3842	12987
宝坻县	799000	75324	91100	73019	10959	1090	539	10305	368	625	90922	410378	40261	24292	41571	147944
宁河县	500000	54243	62660	55465	5910	1485	131	10692	260	274	40305	83704	10879	23011	10535	35838
静海县	650000	21348	73360	6478	14989	5691	1499	7744	601	568	85926	276306	35333	203416	30902	41673
蓟县	793000	24103	47680	42529	18648	1600	1455	9619	542	287	61085	324675	25653	163758	30281	138479
裕华区	1667979	74608	8263	9809	4396	586	94	1690	165	168	7547	46596	3729	21616	3596	24180
井陉县	330964	9087	11300	11351	6143	3043	0	573	207	36	28072	106361	11417	49816	9061	39056
正定县	578688	56561	32200	32877	29329	7821	2001	12081	828	149	48479	372458	24190	181840	19968	168992
栾城县	366853	9311	29861	30817	9871	3227	359	2458	322	81	37186	275836	18333	125841	15765	138527
行唐	410525	8885	20500	27838	14940	840	161	5322	546	129	42910	277981	17200	103200	17267	138515
灵寿	313822	13071	15330	18980	12157	3367	297	2131	233	36	31395	142472	12211	57698	12592	60432
高邑	176917	7338	16250	15970	4277	983	296	4473	312	43	17840	104989	8577	54035	7744	45590
深泽	250431	7414	20000	20280	7350	2106	323	3150	104	11	27397	178196	13263	89378	10215	72953
赞皇	229578	5892	11130	9630	2470	1328	0	4619	145	110	20005	78448	8667	31490	6000	31711
无极	485069	15341	33770	35303	18128	5223	874	3194	443	118	49206	361846	25667	192885	18335	147416
平山	456649	5500	10666	16760	9440	3593	4	823	297	75	36958	191539	16334	98495	13524	77086
元氏	387351	6089	30040	25850	14500	6780	800	5460	482	391	42694	244377	19580	119000	16000	91200
赵县	552616	26785	51580	51503	31684	8535	6399	12305	1903	85	59995	438567	31589	237381	19968	161811
辛集市	620193	23645	69615	69849	38030	12519	3377	6239	5800	435	86481	574990	42577	295698	29045	204815
藁城市	752453	35054	44900	54903	31087	11084	3900	11680	678	234	71149	549046	37257	281119	30788	252258
晋州市	510383	29224	40300	40681	19525	3321	207	7981	1090	38	61823	400237	30760	203939	21807	153259
新乐市	444545	21300	27258	28006	21566	4549	4067	2156	885	400	37479	291266	18667	124337	17001	151298
鹿泉市	363018	44261	20050	23336	9848	1454	438	2529	358	47	35677	203541	17232	98092	15699	95840
唐山市区	1683459	66635	0	30853	9934	1440	937	5050	418	413	28859	131172	8809	43266	12905	45052
滦县	534271	20001	50666	42258	20447	3485	7134	11922	635	621	54295	260133	21815	116334	22885	106433
滦南	568800	10447	60000	63212	21112	708	2739	11108	594	664	67112	378964	18109	98683	23014	110727
乐亭	493757	12536	44348	61438	31209	133	9531	31141	0	0	60637	349352	14432	88835	20584	111308
迁西	354782	10853	11000	9471	8212	87	244	4179	100	29	18110	34714	3301	13839	10555	14686
玉田	649941	19192	65333	67491	9384	1500	3095	23316	491	372	77987	357726	29486	163049	39222	165823
唐海	136548	15858	24500	24130	7136	31	202	2016	439	4	24170	115716	319	1916	432	1916
迁安市	663923	29148	35333	34169	11817	685	1514	4917	323	687	56324	216567	24248	102254	18009	68324
遵化市	683796	24015	46700	49010	18612	1756	1665	7175	610	491	58725	229019	18011	92974	32993	113864
秦皇岛市区	687300	14745	5717	5634	2319	255	223	2262	257	71	7397	17982	20	98	5040	9357
青龙	503000	3871	7300	15530	6193	879	820	4395	1062	1019	35350	89743	7840	39971	9590	16426
昌黎	542800	9222	35000	44960	18467	1369	2518	17793	1062	1019	62275	269724	17198	94530	21960	87724
抚宁	512800	15982	26533	32777	8430	1359	800	10936	1851	422	35818	121144	3121	14052	12948	27973
卢龙	417000	8067	28666	29780	11481	3636	5430	7344	759	194	43698	206453	6448	35262	10023	40842
邯郸	383420	19375	35290	25610	9702	6278	1415	2637	283	69	42134	166047	17040	78469	14200	67216
临漳	571595	7154	49774	48880	21184	12944	3605	3979	382	307	71785	444934	39072	230290	27577	191576
成安	359331	6921	37806	37806	7999	3863	4470	3313	221	634	44030	258240	23675	134594	14543	99582
大名	731817	4575	72690	64940	16927	9379	2409	3580	1438	323	83811	442864	54744	300544	21346	117778
涉县	378965	2153	21557	9333	3122	1421	0	1469	91	54	31329	87410	14046	27630	5475	27211
磁县	628640	11740	47241	25800	12636	10441	505	3213	236	44	58772	231240	26497	112127	18107	81476
肥乡	311230	4793	40000	37860	14786	6618	2531	1480	344	348	46967	260107	25687	137168	16887	108298
永年	825722	8491	63300	54710	17059	9195	1444	8873	1120	560	67279	405696	33335	208082	25674	171556
邱县	199989	2786	3330	25760	10650	5030	1424	2694	633	582	27989	155484	17389	96221	5709	37773
鸡泽	247385	5257	25888	22010	6588	3474	357	411	478	216	28694	139022	17846	94227	6347	32799
广平	247430	4946	24900	21038	7096	3589	433	776	305	36	30633	146670	16094	78097	11245	57385
馆陶	278259	7461	32000	31100	9502	4334	3355	4180	270	147	36236	210868	20108	109499	13926	92989
魏县	790310	11785	62670	47530	16110	7665	875	4597	500	68	85749	420287	44161	217268	33675	176790
曲周	393655	8613	47400	38860	20726	9982	1546	3819	582	5100	62761	307606	35200	170765	20628	110465
武安市	706060	17238	59416	3110	11658	5481	719	959	276	85	64914	189064	17378	46260	19532	73922
邢台	453523	18414	28800	24504	10813	3900	319	1475	589	60	42977	192014	19590	83081	17926	93885
临城	190753	3766	15613	10220	2706	1609	842	2025	207	15	25162	55355	10408	34200	8190	13240
内丘	250910	4228	19900	15713	5095	2246	224	526	247	19	34438	123438	15366	64485	12470	46509
柏乡	179966	4572	16000	20175	5656	3817	529	943	291	22	27929	167261	14267	98440	9965	57570
隆尧	472285	21207	46000	49947	14978	6712	1130	9516	624	95	74919	425455	38671	220492	26815	170480
任县	299750	15927	28200	28089	6062	2564	515	965	445	21	47348	244253	24225	130964	18406	99727
南和	313214	6500	28355	29209	7951	3065	301	1950	1013	95	45185	230215	22926	132113	16636	82719
宁晋	711982	17524	77800	78968	28590	10552	2619	8211	2063	116	112322	575939	53676	294864	43659	236913
巨鹿	354748	6175	28667	24033	5149	3050	127	1588	369	75	40804	140020	15697	71565	5567	18074
新河	165531	1757	22680	13327	2458	1238	266	1384	281	186	29266	103686	13333	65686	6837	20067
广宗	267658	4354	26000	18690	4181	2346	2330	1600	447	258	29781	110819	14053	53077	2307	9688
平乡	279622	13180	24000	15359	5195	2368	526	1876	198	3	35382	144945	16686	77120	8805	43967
威县	531137	8094	43620	58179	17993	3600	2230	13903	1541	1518	66908	302208	36400	163665	8085	44486
清河	354140	17780	26167	31859	8130	3926	1291	2920	409	76	46767	187260	23106	96335	14008	65664
临西	313465	6262	36000	32072	9987	3834	893	6598	420	300	44435	215000	24187	126254	10096	54677
南宫市	462378	10439	48020	38760	10329	4358	2948	3045	1078	987	38313	149759	16329	66859	13793	67894
沙河市	470928	9870	18010	21171	5301	3053	1211	2791	251	4	59283	236185	27233	112336	8257	40474
保定市区	866291	21682	9112	14290	6981	1297	777	3577	404	156	18695	111872	9111	52528	8939	55810
满城	374007	17317	21400	22829	7920	1234	602	2875	394	312	33661	190906	14580	76419	15630	95718
清苑	605873	13515	53333	55625	15870	6438	3226	6994	750	335	79822	478325	37442	224505	32871	208150
沧县	648795	21272	82100	78456	17022	7305	852	9407	1375	50	122713	331706	55082	147073	39080	133344
青县	384725	19519	44798	31630	8443	4047	1307	1396	448	136	55426	143601	25047	58175	15738	52708
东光	343587	6181	38667	42530	14336	2102	1352	5726	651	440	49586	205448	25256	95306	22138	102059
海兴	210457	2029	23200	10697	3074	184	60	1644	89	68	33900	56771	18509	15385	8897	30454
盐山	402568	6973	3900	24280	8401	1047	469	4291	1300	92	64631	187593	32128	86834	22181	79162
肃宁	329986	8605	36600	31967	11800	5199	1722	2488	793	131	41978	219975	20397	116050	16716	93100
南皮	345740	5319	38660	31410	5819	1405	676	3894	496	159	48134	210275	22761	100275	20935	98026
吴桥	277462	5771	38445	36772	5621	2491	3575	5089	1075	561	39866	214094	19842	105063	17720	99795
献县	554745	8355	60000	40983	14560	4172	510	3247	381	289	86748	285744	36905	133274	30336	106475
孟村	184595	7345	16100	12969	3792	971	266	2270	225	10	26376	53788	13922	25620	6714	16203
泊头市	547903	13588	45000	37497	8476	5162	345	2228	1227	44	76442	268081	30390	116616	32045	118169
任丘市	752053	36958	52400	52146	19680	1417	571	8920	240	109	79787	360086	34450	167658	29957	147471
黄骅市	484036	12840	43700	16308	7490	2799	313	2638	830	63	62101	79686	36308	21755	7673	21841
河间市	760682	23533	59333	74238	13790	2730	903	3666	509	359	110949	364211	49628	198761	38758	117429
固安	393186	11446	40000	41330	12991	4791	1313	4006	850	416	41380	239231	16667	103749	19820	117434
永清	371872	8288	39000	32490	10709	2146	1123	4471	253	562	34681	150414	13337	72067	16621	66389
香河	306216	10016	13670	25310	13017	73	1984	5382	169	100	35184	178342	14642	88070	19747	87944
大城	450477	16976	45300	31824	7229	1817	724	3461	199	89	55554	150228	24394	81479	16466	53399
文安	449001	17822	52000	33909	4914	89	172	4864	117	122	60731	155346	23410	85316	15270	49028
大厂	110927	5191	11666	10781	4091	0	570	2443	61	6	14848	74240	6159	41119	7763	30275
霸州市	551542	51200	42667	36570	13923	2777	455	5461	257	303	51486	156620	21017	99450	21734	48993
三河市	449371	28018	26700	31310	17496	1094	1389	7117	468	76	44422	227413	19235	134455	23326	86586
涿州市	573660	9966	45700	43570	14260	2531	1069	4796	397	213	56448	286130	23133	121610	25728	128054
定州市	1116162	19450	81000	81688	34020	12346	748	10260	1050	252	94430	679916	52812	325586	36056	315044
安国市	390587	5696	30000	33152	7878	2141	3605	8111	417	24	36251	254395	17593	111651	12404	94874
高碑店市	552075	8456	42600	45730	7232	2308	671	3516	207	394	56518	317409	24705	145680	26688	154983
涞水	338010	2240	18100	16736	4872	324	212	1913	521	65	29212	124078	11588	55176	14564	59423
阜平	205182	850	2700	5446	2815	34	1	1686	119	1	12782	50002	3664	15498	4986	22193
徐水	557919	8393	45902	37716	13651	3552	1433	7156	624	60	62447	364423	28495	166863	29750	178745
定兴	552800	4917	48900	48443	10751	4012	1778	5102	587	219	61306	392106	28831	170742	29917	208640
唐县	520543	6981	22000	19987	8620	6484	829	724	270	28	40101	167590	15631	76026	14723	66401
高阳	307042	11120	33600	29582	7961	876	135	2810	213	140	36226	157360	14895	74189	13173	63118
容城	244633	4250	18667	21315	5217	1408	492	652	64	18	30261	187482	13588	82504	13649	91988
涞源	262555	1246	4500	1106	2639	708	26	447	431	11	21554	66204	297	860	12552	44747
望都	263493	3242	20000	21707	7670	3476	723	4072	324	40	26777	195330	13369	85787	11227	95773
安新	403368	6613	26667	24780	6248	1260	215	2785	238	32	41429	182355	18991	95844	18937	76859
易县	546482	5637	23968	23479	11511	1748	409	2783	541	150	48442	231705	17575	94114	20831	102277
曲阳	519269	2497	22300	18286	6407	1323	67	2730	754	16	39889	164223	12672	63615	11798	53617
蠡县	480018	30509	42000	44190	8483	451	408	7538	126	82	55514	258859	24545	122867	24181	118148
顺平	293015	7807	20200	21180	7567	591	990	3447	352	58	26979	131953	10588	55747	11239	58427
博野	248669	4383	19800	21834	7670	3621	2296	1941	477	34	24687	151862	11379	66505	11218	74061
雄县	330027	14907	32000	25864	6004	3056	814	1891	476	86	43630	214165	17721	95164	19863	102155
桃城区	419054	5702	34644	23764	5330	2528	436	965	363	244	34889	185300	17059	95704	12777	74678
枣强	375454	12764	45372	46192	6472	2678	879	2538	602	454	63393	308894	29954	147861	17627	101775
武邑	314631	8618	42806	43600	5723	4110	1511	3094	444	233	50483	252491	24220	130788	16140	88520
武强	210598	3224	28000	20511	2894	1478	217	835	83	127	31580	147479	14341	75075	11706	59406
饶阳	284945	9200	30900	27813	6325	1278	535	3768	446	329	36566	184065	16855	93040	15669	82383
安平	307658	11800	30300	31113	5648	2697	511	929	260	18	41565	218002	18797	106297	17099	94058
故城	454973	7006	54560	40073	9174	3849	553	3227	715	766	65159	366450	35570	202215	22741	132582
景县	490471	7922	75840	61333	12417	5394	3079	7031	1018	329	89892	445630	40000	228600	37849	181268
阜城	329746	5824	34100	37996	4284	1107	1540	4564	782	237	53549	286350	24561	128945	23617	140294
冀州市	363562	9640	53300	42361	7734	2969	1389	5536	1176	968	49420	262965	24472	138724	15525	92999
深州市	563630	11586	75000	80000	24224	11535	2239	5367	1433	350	86965	429050	44840	246172	32656	161851
天桥区	137200	10259	11143	14405	1909	964	65	970	24	76	11795	58139	5732	27810	3992	21016
济阳	522536	5624	52280	47240	26088	9539	2395	5423	624	1350	75962	469244	36420	224846	27050	173474
商河	585396	2877	53333	57580	36033	11539	641	5223	620	1464	85396	496255	43385	229099	36965	246741
河口区	191000	922	17493	8850	1862	1127	70	1464	586	134	23390	48568	12427	30242	2328	6357
利津	291000	4058	37207	32147	13082	4962	895	8792	620	458	49538	168253	20219	100376	7405	28210
滨城区	598149	6930	38893	39260	15730	4140	799	10554	1467	512	56120	262996	27167	126191	22473	110892
惠民	618781	4200	76667	55510	25660	6140	2700	14820	1030	1441	72201	386785	38479	198003	29423	180072
阳信	428643	6661	30333	24500	11067	1130	852	10760	779	386	53723	280108	26867	141328	22776	127978
无棣	430438	5282	55253	36620	13989	180	5	11370	600	560	63358	173882	31671	72167	26677	91416
沾化	379990	1587	412000	40000	17800	6000	300	6000	296	780	67866	210752	31667	113558	18466	72314
德城区	532100	11570	21000	19710	5682	1795	1311	3747	518	547	22281	134851	10527	55624	9698	66986
陵县	545200	4808	92000	49890	20867	7934	3923	9559	727	1459	65556	395783	37040	193040	26471	197606
宁津	452400	5376	62000	42300	7677	5241	1855	7488	749	1794	48066	290246	29093	158400	16427	120243
庆云	292500	1514	27200	18720	862	281	4512	1514	0	384	36887	147939	18900	75924	15476	66983
临邑	510500	2943	78000	47940	16508	6142	804	3865	428	2456	65993	356396	38480	190480	24280	153911
齐河	601300	5517	74500	53650	24678	15400	3766	7841	916	3350	83460	480772	43007	223352	32572	231505
平原	441300	3528	74050	44210	14155	8348	4336	7992	950	2368	60538	364299	32733	173305	25523	181385
夏津	480200	12206	612800	46050	9074	2683	2216	8628	907	1079	43314	215147	27993	118606	10194	65223
武城	368100	1510	53500	37070	11541	2032	374	4164	429	1146	39501	198067	24433	108470	10869	76000
乐陵市	633900	2703	64830	38200	20773	1953	803	11722	198	257	75628	459172	42133	228478	27796	199878
禹城市	499800	5913	71250	47720	21167	5373	850	8407	790	1040	59081	359050	30980	171402	23024	171811
东昌府区	958953	9720	61067	75190	163875	48870	25582	68388	1459	637	88193	485416	50133	263800	30787	196265
阳谷	742008	10212	56667	59308	25266	10524	1951	5243	976	457	81621	443939	47366	249001	28421	175744
莘县	952862	16571	61667	72153	34252	8046	6620	14779	1619	927	99847	523351	58667	282922	33355	210136
茌平	555741	8897	52200	63373	21285	8112	3454	12340	759	695	79223	427686	44177	235640	27862	168557
东阿	417743	5223	35000	39773	20324	4814	879	7542	439	361	58714	321031	29000	152685	23192	149807
冠县	732000	5242	59267	68973	18955	4296	3500	5560	1032	243	82614	415884	55667	266365	20332	122602
高唐	462252	2909	58120	54373	12777	2993	3315	6345	878	815	66863	354805	39642	186685	25073	159841
临清市	713877	9065	64127	59433	12777	2993	3315	6345	1087	793	94528	337301	34113	166827	22147	139856
安阳	1127000	23584	52930	58466	25468	11263	1026	7211	1123	188	94720	442331	55620	263124	26270	142642
汤阴	443000	7058	37140	37900	9550	5537	2392	8024	556	220	49700	279058	28130	158773	17040	98362
滑县	1210000	14055	96670	92008	37582	11328	3198	14994	1801	312	143860	875463	102500	620698	31090	205964
内黄	697000	9939	48530	54747	22868	9521	5541	8885	1286	348	61580	320418	48120	249474	10900	57793
林州市	973000	29384	3330	33222	14410	9465	2105	6838	317	25	76040	229434	35100	102732	22690	82614
浚县
淇县
新乡	424976	31535	41280	30069	17688	6227	1587	2641	612	48	42302	248038	22972	135164	14169	84508
获嘉	382688	5438	26133	28559	16424	5719	1199	1273	454	49	41120	309577	18673	137682	11922	87278
原阳
延津	460411	4906	57013	36248	13747	4925	497	2637	710	285	47617	258809	34482	191804	7876	47574
封丘
长垣
卫辉市	467371	14027	33580	31799	15685	7978	1732	3630	629	176	54305	258712	29247	154350	21802	94881
辉县市	772000	60219	44000	50254	16630	11163	2657	6339	624	50	84449	425191	43890	225528	34888	182001
修武	218200	6767	18000	20680	6347	3180	73	2136	252	44	24990	162705	13650	96237	7520	48916
博爱	348000	13777	17820	21240	9378	2413	815	7518	421	333	26840	217358	13890	102329	9570	85581
武陟	566500	11826	29870	37820	18333	10926	1597	8413	828	189	52520	421722	27510	204436	17430	154964
温县
沁阳市
孟州市
清丰	672000	10018	56670	56660	33970	15994	6683	6149	1024	482	69860	467415	44100	280587	20160	151595
南乐	487000	7308	33170	28700	16879	8389	1638	1983	631	356	53380	367762	29670	195350	18750	136457
范县
台前
濮阳	1066600	4646	87670	72000	32721	21330	3596	6084	1412	114	130630	670320	73470	434311	25500	109631
															·

## Sheet: 2001
County name	Population	Rural energy use (10^4KWH)	Machined cultivated area (hm2)	irrigation area(hm2)	N(t)	P(t)	K(t)	Compound fertilizer(t)	pesticide(t)	Mulch(t)	cropland(hm2)	crop yield(t)	wheat area(hm2)	wheat yield(t)	corn area(hm2)	corn yield(t)
朝阳区	0	40128	0	7697	1668	256	108	726	106	178	3292	15593	891	4882	1028	5183
丰台区	0	27629	0	3347	917	111	28	355	43	80	2268	6087	710	2217	1312	3337
石景山区	0	662	0	245	60	3	0	15	3	15	0	0	0	0	0	0
海淀区	0	16098	0	2510	828	23	12	219	135	73	2269	10457	87	305	654	3437
门头沟区	0	7452	0	1981	224	34	4	228	44	25	2875	3329	187	365	1464	2209
房山区	0	30719	0	32712	6726	1258	455	6478	328	300	28683	127213	12387	58978	10474	46066
通州区	0	37703	0	37591	17094	1974	1091	11392	593	424	31499	165388	13760	75505	10643	60361
顺义区	0	34087	0	43985	13613	1027	697	10477	434	582	31856	160088	12220	66401	15495	81603
昌平区	0	27380	0	16587	4455	594	121	1530	356	67	17429	68882	6041	23327	9088	39001
大兴区	0	31715	0	45252	20087	1573	834	8034	942	1773	32507	171310	13567	70381	13909	75402
怀柔区	0	17297	0	10826	4813	748	180	1513	318	84	12323	62525	3340	16964	5870	35934
平谷区	0	19476	0	13933	8524	419	250	6284	722	243	13343	62358	5123	24712	5963	32099
密云县	0	11746	0	13404	4956	858	834	2118	203	137	13560	61608	3904	17286	5899	33887
延庆县	0	7167	0	12923	6280	697	166	2813	246	385	21865	147979	522	2676	18267	135915
塘沽区	460000	5042	39700	5160	0	0	0	0	74	238	2326	5911	7	30	384	1142
汉沽区	168000	18669	2860	2400	0	0	0	0	112	121	986	5603	13	50	181	686
大港区	385000	12287	12920	10620	0	0	0	0	85	38	12780	18639	3257	5849	2839	5768
东丽区	306000	22862	8800	13950	0	0	0	0	101	652	7000	37097	0	0	1200	5492
西青区	319000	53712	1620	15880	0	0	0	0	205	1504	9829	42034	2533	11040	3622	15663
津南区	370000	27066	14300	13720	0	0	0	0	88	442	9368	39683	0	0	3083	14735
北辰区	317000	25133	17750	14540	0	0	0	0	337	1006	11803	43612	1838	5353	6056	28557
武清县	802000	82659	89440	74060	0	0	0	0	386	35	80204	441881	34391	159072	39554	264347
宝坻县	650000	21197	72620	65040	0	0	0	0	384	1405	70232	315569	27035	123742	29576	153757
宁河县	357000	14250	38670	35910	0	0	0	0	271	1312	11703	57465	443	1192	5247	32307
静海县	505000	65569	62660	55700	0	0	0	0	285	1169	58038	176231	14537	32001	22725	100962
蓟县	505000	26251	46670	42470	0	0	0	0	784	764	52171	325260	22478	132669	25979	173407
裕华区	1950048	48938	14970	17386	9766	3420	618	3566	853	240	21507	145601	9961	64464	10282	76908
井陉县	325711	9187	11300	11351	5700	2860	0	574	204	36	24418	84110	10185	44006	8582	31109
正定县	437253	11762	26720	27303	23857	5381	1608	10631	428	200	39224	301009	19773	148574	16102	137047
栾城县	319829	8108	17180	27740	9402	3189	333	2136	336	77	34148	254002	16867	116382	14426	126707
行唐县	410571	9963	20500	27832	14945	860	171	5433	544	130	42962	276370	17320	103920	17099	136745
灵寿县	311608	16000	15330	18980	12157	3367	297	2131	247	26	31112	136299	12104	57190	12555	56304
高邑县	175645	7191	16250	15970	4297	891	256	4749	316	60	17562	104693	8333	51875	7740	47588
深泽县	249285	8846	20000	20280	7519	2111	344	3328	127	12	26009	164704	12509	83841	10000	64443
赞皇县	230370	6481	11250	9630	2571	1383	0	4809	167	117	21029	83380	8667	34840	7000	34624
无极县	483770	16080	33780	35303	18330	5304	956	3484	544	118	49106	362212	25667	192503	18335	148516
平山县	452689	5589	10670	16780	9372	3603	5	830	300	150	36018	187180	16335	98500	13357	73266
元氏县	386788	6809	30040	25860	14360	6700	860	5650	489	392	42568	244269	19480	117460	16000	92800
赵县	550441	27593	51580	51508	32642	9231	6454	12615	1914	88	60289	437731	31191	237841	21269	163620
辛集市	618784	23886	69740	69740	38202	12890	3106	6400	2721	521	84511	549554	41384	280452	28627	200200
藁城市	746321	41141	45000	54903	31104	11038	3875	11861	684	279	66844	511751	33809	248496	29654	244698
晋州市	510606	34454	40700	40638	20130	3301	221	7931	981	38	61442	393490	28915	189538	23311	160460
新乐市	442057	19300	27940	28006	21300	4545	4044	2580	804	410	36439	282262	17109	113948	16932	148467
鹿泉市	357654	65287	17400	23614	9832	1377	434	3064	361	55	34680	197770	16630	95984	15491	92765
滦县	534399	20383	50890	43781	20625	3697	7077	11821	628	686	52432	270685	19526	100048	23229	128662
滦南县	570353	10501	60000	64935	20411	757	2618	11239	669	815	59334	307690	15378	70257	23082	118651
乐亭县	492849	12141	41200	61772	30102	93	10613	32098	1204	775	50090	284436	10182	58803	20742	128999
迁西县	355984	12624	7170	9471	8265	82	253	4428	101	33	17259	70664	2732	10713	10221	46638
玉田县	650456	20508	65300	65949	10800	2010	3867	24400	459	393	76501	420415	26607	138635	40800	251736
唐海县	136684	14209	21753	20859	4009	17	157	1334	290	5	15852	71837	330	1969	4020	9848
迁安市	665003	30788	37333	35383	10952	762	1816	5076	436	565	53382	230707	21673	80072	18117	99006
秦皇岛市	2681900	55717								1774
海港区	496500	7147	1800	2580	1469	489	296	1656	144	79	3932	14416	5	25	2689	10250
山海关区	141500	2824	2007	2186	284	70	70	259	50	34	2427	10913	65	276	1573	7296
北戴河区	61800	4710	982	1170	352	2	103	419	76	7	991	6794	0	0	645	4692
青龙县	504300	3912	8300	16360	5973	984	1083	4581	758	10	33924	108867	7825	22427	9593	35815
昌黎县	548600	9887	33334	45026	19699	1481	2719	19306	1237	997	57979	276508	12634	66470	21505	120437
抚宁县	511500	18445	26740	32538	8160	1323	879	10950	1571	460	34575	184683	2591	10223	12671	71861
卢龙县	417800	8792	35344	29780	12343	3771	5808	7877	878	187	41818	242513	4780	19044	9214	67261
邯郸县	384870	16401	33800	25635	10366	5879	1515	2322	200	65	40297	160397	17944	77276	14339	64716
临漳县	574648	7513	45314	48880	21285	12948	3675	4072	397	309	70371	439208	36990	219167	28110	196283
成安县	360245	7121	33610	37806	7682	3320	3740	4548	223	850	37390	216988	19383	109030	11720	80924
大名县	735171	4603	62830	65260	16388	9036	2285	3740	1487	313	81353	433036	54293	298070	20608	114165
涉县	379961	2189	12667	9330	3176	1404	9	1523	12	30	32575	101241	14670	46097	6138	26341
磁县	632344	11796	33340	25800	12777	10614	527	3094	255	115	57046	230688	24821	105030	18670	86737
肥乡县	312309	5108	36800	54709	17242	9337	1489	9302	1064	580	43985	244457	23471	125338	16625	106681
永年县	830395	9165	52700	54709	17242	9337	1489	9302	1064	580	67551	411330	33084	207249	26657	178938
邱县	200831	2607	31707	26060	10889	5111	1286	2545	624	657	25631	139418	16023	86140	5548	34637
鸡泽县	260426	5472	24024	22190	7037	3585	372	451	525	293	27973	140854	17473	92257	7140	38021
广平县	248144	5000	22673	21262	8392	3576	457	958	570	46	28751	141922	14900	72283	11080	59768
馆陶县	287625	7902	28000	31327	9583	4201	2440	4208	308	246	36642	214416	19914	108430	14581	97357
魏县	794221	3609	58600	47620	16739	7438	880	4173	382	47	84592	418468	43359	212026	33632	181252
曲周县	395853	8669	31333	39340	21446	10329	1600	3952	612	410	59718	294144	32333	156850	21202	114277
武安市	708691	17538	42880	31370	11991	5363	499	785	328	99	74388	217903	26854	75900	22873	85109
临城县	191498	3932	15663	10212	2423	1481	724	2086	198	17	25129	55748	10355	34170	8010	13420
内丘县	251617	4506	19907	16224	5383	2300	245	557	252	13	34765	124874	15570	64821	12422	48415
柏乡县	179502	4791	16000	20175	5251	3765	488	1251	301	25	27570	172470	14239	97363	10351	65350
隆尧县	477226	22577	46000	49981	16191	6657	1084	9927	659	112	76903	452961	38227	220500	30441	200960
任县	301705	16561	28200	29443	6111	2189	606	1022	487	52	48200	255170	24570	132524	19854	111125
南和县	314525	7500	28355	29300	8016	3065	317	2036	1015	96	44768	232132	22752	130560	16435	86244
宁晋县	716226	18221	75357	79285	26468	10370	2725	8568	1736	147	111007	621470	52907	301164	48124	286483
巨鹿县	354920	6567	29333	25301	5242	3107	159	1609	414	92	37370	132629	15400	70686	7137	25015
新河县	165711	2057	22681	13327	2673	1254	306	1624	309	210	28468	100204	13600	65280	7928	22871
广宗县	269268	4291	27476	18663	4263	2610	1898	1840	476	288	27571	98004	12780	43830	3964	17406
平乡县	276132	13500	24600	19434	5209	2441	552	2168	196	34	34530	146241	16620	80524	9681	46044
威县	533226	8331	51582	53884	18128	3720	2518	14546	1573	1801	55201	249320	31313	145810	7632	41515
清河县	354218	16741	29495	31859	8232	3908	1320	2906	432	96	44287	179354	21140	90003	13665	64666
临西县	316130	6237	35590	32529	10470	3931	983	7027	418	400	39503	191177	20548	107870	12283	59465
南宫市	456317	10785	40802	40090	9689	3840	2899	3256	1071	1024	53519	222073	24600	105380	9655	49340
沙河市	471372	10769	18101	20325	5266	3031	1408	2602	331	5	39134	151311	18329	72921	13605	65134
新市区	399584	9069	3968	6699	3677	578	561	2808	144	116	8925	54555	4434	22634	4457	31791
北市区	244605	1931	2470	3387	1218	118	237	501	121	15	4113	24514	2038	10924	1867	12414
南市区	246449	5296	2667	3939	2397	556	308	1171	160	33	4808	26812	2309	12456	2440	14054
满城县	377600	17739	21400	24078	7937	1260	638	2895	433	316	33181	185090	14157	73052	15694	93558
清苑县	608435	13909	38670	55600	17451	5450	3293	7873	789	377	76837	467293	35525	210187	32932	216222
涞水县	338609	2840	16670	16678	4468	335	326	1928	443	161	29688	120134	12064	51602	14266	58640
阜平县	206152	959	2700	5446	2743	34	1	1531	117	0	12749	49506	3276	13959	5008	22048
徐水县	558961	10066	43717	43860	12703	3225	1252	8906	649	69	60583	354350	28262	165298	28799	174038
定兴县	555023	5209	48895	48594	10818	5259	1844	6015	590	241	59441	372899	27616	162999	28977	194934
唐县	523044	7153	15334	20078	8805	5966	816	758	274	30	39752	151117	15562	74046	14573	55844
高阳县	308366	10887	30800	29680	7927	853	123	2857	217	146	33812	155819	13381	65454	12902	68465
容城县	246982	4421	18000	21325	5232	1407	593	585	59	17	29481	184837	13111	78161	14035	96221
涞源县	263149	1469	5240	1112	2582	871	53	417	380	12	21321	58704	498	1885	13153	39716
望都县	260003	3414	20000	21706	7716	2813	995	4870	285	64	25448	181836	12725	80960	10493	87054
安新县	405701	6683	18667	23852	6309	1333	210	2840	254	35	40820	182411	18743	89345	20109	88017
易县	551865	5905	24168	23113	12423	2061	444	3118	592	166	48422	224943	17243	90043	21639	102397
曲阳县	523949	2556	22300	18276	6380	1078	408	2752	745	27	40517	135628	12677	60962	11962	38405
蠡县	482352	32296	30667	43415	8604	442	322	7647	152	198	46939	219258	20621	98660	20457	104184
顺平县	294128	7884	20200	21410	7381	643	1148	3225	362	74	26588	119639	10434	50085	11181	55027
博野县	249454	4482	19600	21834	7772	3754	2281	1973	519	38	23624	144991	10599	60796	10917	71960
雄县	331619	17999	29750	18600	6233	2987	791	2307	485	100	39180	199682	13881	67670	19732	114505
涿州市	581668	10411	44810	43506	14051	2477	982	4417	353	187	54183	274573	20975	105399	24755	129720
定州市	1118941	20550	81000	81688	36676	11634	686	9737	1350	267	82625	558624	43548	261938	32543	249448
安国市	393820	5743	30000	33152	7881	2142	3608	8123	405	30	34203	235202	16573	103400	12872	95584
高碑店市	553836	9217	40000	45810	7116	2141	682	3739	210	386	53855	299329	22356	121869	25569	159168
沧县	650931	21615	82100	76668	16272	7382	989	8652	1399	84	120192	365394	51849	160118	42419	165943
青县	387252	19069	45592	31833	8520	4109	1439	1455	511	5239	57385	186668	22988	70827	21376	84286
东光县	343631	6677	38667	43900	13769	2036	1240	5412	722	582	42255	205788	20779	88207	19506	111379
海兴县	212058	1936	23200	10807	2940	177	56	1521	89	76	35288	43256	16945	34208	11321	7072
盐山县	403445	6974	39500	24806	8412	1078	488	4230	1282	149	62428	194811	31464	99563	22962	77351
肃宁县	322882	9448	36600	32321	11920	5238	1744	2520	792	180	38094	200624	17526	99639	16052	90482
南皮县	345756	5387	38980	31650	5888	1455	686	4129	495	272	43083	220040	19879	100894	19786	108087
吴桥县	277593	6115	38432	36954	7137	2625	3528	4718	1032	852	36306	197222	17583	95735	17332	96358
献县	559041	10535	60000	41074	12671	4149	551	2444	375	170	79833	284639	35379	135000	29737	116146
孟村县	185765	13751	16100	12593	3675	977	249	2244	213	5	28455	72842	13878	38870	8803	21835
泊头市	548448	14938	31000	37339	8618	5122	362	2358	1235	31	74658	312123	29726	125305	31439	154800
任丘市	782626	36739	45000	48507	19506	1346	562	8951	242	111	79765	368633	34190	164092	31292	162716
黄骅市	407187	12871	43720	15604	7038	2652	307	2527	863	62	69456	127246	34268	57532	12027	35363
河间市	762710	26357	60900	74724	13059	2429	986	3809	645	475	100948	340994	41638	164250	39454	133675
固安县	393866	11450	40000	41330	13027	4497	1384	4136	890	402	41482	239569	16667	100458	19593	119864
永清县	369699	8493	39000	32600	11042	1935	1172	5254	257	572	30046	153204	10340	55147	16326	89049
香河县	306585	10710	27883	25000	13110	76	2033	6639	177	108	31630	179584	12322	74487	18568	102733
大城县	452734	19974	45200	31824	6999	1883	740	3626	217	140	55578	174150	23830	77088	19321	75086
文安县	449440	18330	52003	33918	5350	93	167	5568	122	287	47679	170001	16673	59975	15292	83997
大厂县	111336	5108	11700	10781	3976	0	537	2372	65	7	14903	87496	6160	40422	7790	43400
霸州市	555456	64000	42655	37540	13837	2863	542	5263	220	320	48258	195359	16637	69893	24038	109170
三河市	458115	30669	26700	31458	17956	1101	1378	7582	482	101	41420	250373	17904	122742	22019	121668
桃城区	425438	5535	34190	24112	5420	2520	455	971	391	333	32943	181146	16295	90600	13653	81783
枣强县	375111	12717	45400	47344	6635	2821	870	2802	590	804	54833	274446	25522	125568	16995	100673
武邑县	299189	9605	42806	42557	5919	4201	1822	3323	479	315	48506	244701	23267	124245	16736	90080
武强县	207962	3111	28413	20797	2880	1456	293	830	77	151	30175	147878	14279	75393	11383	62318
饶阳县	284341	9574	30900	28420	6391	1288	1048	3839	418	405	34104	166362	15475	85546	15004	72520
安平县	307308	11765	30300	31113	5634	2690	463	925	258	27	40784	205658	18178	101960	16881	84340
故城县	458141	7209	54560	40073	8905	3819	668	4068	769	1060	58683	324433	31433	177282	21483	120279
景县	490115	8075	76140	62133	12665	5446	2941	7002	1061	499	89318	1066237	38667	220982	39537	809853
阜城县	330233	6188	37833	38000	4331	1142	1693	4738	804	328	51619	291960	22800	120531	23942	154019
冀州市	363620	9621	53300	42598	7519	2280	1637	7069	1180	995	39070	210614	19077	107308	13885	82291
深州市	563752	11217	75000	80000	24269	12850	2266	5513	1443	393	81321	403669	39220	216494	33162	167799
天桥区	0	0								0
济阳县	0	0	0	0	0	0	0	0	0	0	75544	494668	36227	225134	26642	179743
商河县	0	0	0	0	0	0	0	0	0	0	83083	502770	42052	240323	36854	248209
河口区	195666	962	11310	11670	1309	903	118	918	89	144	17467	46333	8977	25630	2910	10887
利津县	291427	4598	36170	32250	14643	4999	1162	9083	668	719	39553	182693	18260	90937	8085	50416
德城区	542300	4858	14000	19390	5906	1716	672	4001	538	248	20277	122539	9733	53922	9306	61638
陵县	550400	4980	41300	49900	20749	7962	2889	9673	555	1385	63569	401436	34666	197596	26832	191028
宁津县	455700	5734	47000	42300	6291	6187	2523	8774	537	948	48499	319270	26000	152100	19333	152540
庆云县	296400	4628	18380	18700	12542	779	224	4268	249	32	36337	172463	19073	87259	15595	81265
临邑县	514300	3291	52000	47940	15807	5746	823	5180	412	384	53218	349233	28666	169846	21872	168565
齐河县	604800	5408	62000	53380	27360	12857	3377	8153	743	1378	70594	459644	33330	206979	30200	228573
平原县	444800	6905	49280	44250	13585	2749	2050	8518	891	1140	50939	269753	27333	108508	22057	153558
夏津县	484200	6905	42673	46050	8376	2749	2050	8518	891	1140	42215	235754	20000	97500	16836	106783
武城县	371000	1971	35660	37490	11881	2240	554	4079	358	851	32966	197010	20000	115200	11000	74110
乐陵市	638900	2321	53720	38400	19768	2292	848	12505	190	199	71274	494676	36665	253538	29555	215660
禹城市	501000	5391	5260	47740	21507	5593	2022	7371	1480	642	55606	362652	28000	174300	23520	176865
东昌府区	973202	11777	81560	731400	20207	6616	3804	11204	661	705	0	0	0	0	0	0
阳谷县	745604	9116	66730	589700	24636	10469	2028	5209	1146	715	0	0	0	0	0	0
莘县	957161	16571	85120	728600	33252	7247	5966	14686	1209	985	0	0	0	0	0	0
茌平县	562798	9473	70300	639000	16350	7815	9503	11986	1193	846	0	0	0	0	0	0
东阿县	417777	5300	48300	399300	20772	6713	2451	6749	497	655	0	0	0	0	0	0
冠县	734181	6461	73340	692800	14610	5400	2820	7490	861	296	0	0	0	0	0	0
高唐县	466289	2910	60320	545100	12791	2990	3528	7789	846	656	0	0	0	0	0	0
临清市	718158	9895	64310	595000	17090	5546	2930	7175	1071	733	0	0	0	0	0	0
滨城区	604000	7060	38960	39300	14122	5405	1199	9774	1528	370	53047	280165	26167	138235	22327	125026
惠民县	620000	4750	76600	55510	47707	5387	2697	12626	887	1274	70591	396628	36139	203283	30106	183346
阳信县	429000	3461	30400	24830	9068	2054	3871	12527	575	258	54960	268648	27267	143020	24460	117739
无棣县	432000	5916	54730	36680	14409	185	6	11711	700	904	59028	230399	28932	122511	27017	103278
沾化县	382000	2386	47250	39410	10530	3581	206	7001	916	747	52981	208409	27300	124488	16000	66240
安阳县	1123804	23955	51460	59000	30633	12741	1037	8791	1113	194	91140	469796	51460	257614	29630	179315
汤阴县	445912	7215	37100	38230	9302	5466	2965	8979	441	252	48440	287681	26160	147052	18430	121322
滑县	1215675	14570	90670	94170	38651	14757	2988	12404	1817	353	144000	928142	98340	611291	34680	264262
内黄县	700753	11096	48530	55250	24808	11640	4948	8990	1376	332	62040	335761	46670	241617	12450	76711
林州市	973838	31310	27750	33250	13713	8845	2227	8375	318	22	73680	262435	33980	112497	23590	103237
浚县	673000	8738								75
淇县	257000	4277								3
新乡县	424976	36315	27470	30070	13950	6870	1452	4572	586	59	42700	251999	23390	135548	14010	84032
获嘉县	382688	6268	26130	28600	16278	5877	1204	1677	460	48	43810	307313	19710	133300	12830	86503
原阳县	642866	5065								97
延津县	463672	4922	35330	36110	13821	5177	500	2624	755	51	51540	290386	35400	194121	10090	67964
封丘县	719042	4731								104
长垣县	778000	8225								101
卫辉市	467371	13500	34100	31930	24535	11956	2553	3712	666	95	55840	299665	29860	150815	23310	140380
辉县市	772000	63298	38000	50330	16847	10973	2676	6298	597	68	85940	414826	46260	217674	34380	181763
修武县	220100	6927	16530	18650	6345	3179	74	2177	270	14	29410	156349	15990	86085	10040	57035
博爱县	349300	13423	18210	20280	8663	2263	1200	9564	451	68	28790	210502	14280	96420	10730	96377
武陟县	571700	11962	39920	37420	22186	11027	3485	9341	853	117	54140	402603	29500	204139	17650	140513
温县	356900	16359								56
沁阳市	364500	14989								21
孟州市	307400	12216								122
清丰县	678400	9602	56670	55880	33808	15229	7075	6957	1028	199	73140	484591	45820	284162	22580	171156
南乐县	507000	8288	33170	31990	17614	9175	1851	2289	667	390	53220	365778	29310	190452	19470	143901
范县	496000	1939								24
台前县	339810	3221								56
濮阳县	1100000	4912	87170	74830	30643	21303	3970	5800	1412	134	131420	728823	73390	428937	24760	137586

## Sheet: 2002
County name	Population	Rural energy use (10^4KWH)	Machined cultivated area (hm2)	irrigation area(hm2)	N(t)	P(t)	K(t)	Compound fertilizer(t)	pesticide(t)	Mulch(t)	cropland(hm2)	crop yield(t)	wheat area(hm2)	wheat yield(t)	corn area(hm2)	corn yield(t)
朝阳区	246351	43632	5200	5200	1320	189	58	346	82	165	1493	6931	389	2290	507	2683
丰台区	150291	30733	2518		821	100	25	393	43	121	1595	5439	392	1342	1083	3920
石景山区	15776	1892	244	244	71	6	3	24	4	20
海淀区	134255	20650	2142	2142	645	49	26	233	85	72	1719	8239	11	34	561	3006
门头沟区	91695	7982	1580	1580	145	25	7	75	20	19	2192	2717	62	250	1001	1664
房山区	477228	51921	28561	28561	6095	1560	550	4042	320	265	24830	109395	9022	40570	11456	53145
通州区	401620	39363	40339	40339	16123	1870	901	10902	794	435	25870	135430	9628	54026	10294	56165
顺义区	409665	34500	40237	40237	12280	1364	613	9574	447	379	23610	125610	7811	43132	13282	72954
昌平区	267742	26651	14402	14402	3092	381	113	1209	391	107	11434	48889	2780	11883	7129	32685
大兴区	375077	37721	41838	41838	20119	3190	1811	9045	1038	2077	25221	138333	9952	52761	10651	60920
平谷区	302795	20750	12464	12464	7845	501	346	5031	606	266	10703	49950	4021	19535	4880	26398
怀柔区	180711	20747	9281	9281	3821	667	253	1787	384	694	10632	50262	2306	12297	5590	30698
密云县	314825	12412	9017	9017	3684	786	199	2681	207	158	9434	34991	984	4689	3764	18744
延庆县	208347	6416	11710	11710	7061	881	566	3213	238	493	20223	110761	160	914	16765	101950
塘沽区	74806	5104	4420	5160					71255	420	2203	5120			498	1478
汉沽区	54031	5104	4130	2400					71255	420	821	5012			223	1289
大港区	101641	12697	13240	10650					35589	52	9439	4520	1916	658	2778	1939
东丽区	219348	22608	9720	13950						691	6419	34396			1017	4296
西青区	241831	49297	14830	15750					92911	1643	8786	43478	2133	9805	3133	15711
津南区	277617	30586	10580	13770					69858	10603	9374	27270			4781	13436
北辰区	216318	26404	16350	14540					328010	1076	11096	46154	1819	6903	5976	30088
武清区	695951	93205	91700	74300					381998	1543	77879	359704	32975	152118	39584	191980
宝坻区	563640	43812	68360	65280					333408	1120	65798	312147	24028	103621	28284	146068
宁河县	292479	20967	39050	35920					190852	1067	12219	63026	452	1464	5926	37250
静海县	430264	74074	62660	55470					271114	1233	55857	107326	10412	17798	27542	69867
蓟县	698311	27364	46670	42380					467700	784	52911	317986	20876	128486	28674	173289
长安区	353811	11620								17
桥东区	311147	4340								18
桥西区	419825	6500								134
新华区	435534	9198								26
井陉矿区	98991	7257								11
裕华区	379044	6013	4139	4253	2802	382	210	1445	49	30	7111	46333	3518	22190	3261	22875
井陉县	323239	9759	11300	11351	5763	2791	4	762	207	37	25359	88390	9526	37868	9819	38641
正定县	435050	12222	26946	27303	25079	5807	1831	10986	439	222	38367	291647	19483	146446	15765	130556
栾城县	319276	10148	16000	26733	14717	3116	324	2323	405	82	33853	250790	16667	114682	14329	125832
行唐县	410721	10588	24584	27128	15169	1053	286	5439	560	160	42678	269605	17257	103920	16998	128891
灵寿县	310656	17000	15330	16208	10486	3657	205	2171	246	30	29343	127096	12094	55873	12153	53567
高邑县	174982	4702	16350	15970	4638	898	335	4750	318	61	16634	98207	8326	51829	6978	41871
深泽县	247933	9381	20000	19940	7628	2112	401	3540	127	10	25910	170559	12485	83150	9977	70026
赞皇县	230855	6999	11550	9630	2648	1438		5193	189	121	20291	83120	8000	36140	7000	34478
无极县	483319	18785	33780	35303	18413	5341	960	3500	550	119	48579	339530	25667	188650	18335	132012
平山县	449350	5596	10666	16780	9370	3616	5	835	290	176	35606	188005	16185	97596	13396	74834
元氏县	386902	6966	25333	25870	14520	6710	919	6032	491	390	42644	242779	19480	116300	16000	92200
赵县	551147	28917	51165	51165	31749	9376	6632	12206	2059	89	60268	430061	31028	228987	21201	163682
辛集市	614460	24515	69667	69667	39346	13335	3076	5806	2792	548	80516	525737	38868	265855	27700	194033
藁城市	743325	48822	50100	54830	31290	11092	4168	12229	687	277	63673	480456	32225	238608	28323	225200
晋州市	510874	38673	31600	40604	20244	3413	221	8134	993	37	60416	381436	28942	191148	22391	148739
新乐市	442151	19686	27917	28006	21397	4536	5146	3167	846	455	36200	279738	17109	114203	16933	148079
鹿泉市	356105	75987	17776	23266	9453	2998	907	3167	797	60	34363	189853	16084	91011	15771	89348
滦 县	534399	20336	37884	43680	20567	3200	8859	12168	597	606	50160	220531	17958	91569	23315	100283
滦南县	570353	11260	60000	66517	20567	767	2778	11427	629	758	59125	326106	14774	71676	23771	124655
乐亭县	492849	8422	42616	61865	29088	257	10767	33606	1202	808	50220	303462	10153	58975	20566	127842
迁西县	355984	14120	7296	9471	8293	92	281	4630	97	36	15367	40392	1916	7590	9444	25038
玉田县	650456	23854	56000	64331	10783	2027	4259	24303	498	459	76754	405111	25827	136558	42226	239897
唐海县	136684	10015	24271	20859	5310	120	173	1437	335	4	22860	181848	282	1453	2282	13926
迁安市	665003	32174	38667	34683	10386	782	1981	5244	386	576	50732	214127	19769	73956	17992	91222
海港区	515629	6707	1800	2685	1636	253	259	1519	103	49	3530	17077	7	15	2185	11376
山海关区	141743	2840	60	2356	442	68	80	445	39	23	2094	28023	30	145	1306	8020
北戴河区	62768	1247	794	1250	330	1	22	495	84	9	716	4477			482	3201
青龙满族自治县	507965	4365	8000	18730	7394	961	1333	4448	694	14	29888	90718	3343	11170	10551	38700
昌黎县	548077	9324	34000	45090	19553	1444	2855	19810	1432	939	57789	287457	10511	51744	25870	154756
抚宁县	509999	23428	26967	30190	7945	1390	939	10990	1482	494	30638	164942	944	3661	12362	69707
卢龙县	418373	8855	23135	29780	12409	3825	6076	8616	890	191	39591	204130	3376	14759	9171	57855
邯郸县	384972	16780	33118	24770	10240	5779	1315	2122	188	94	39863	153293	17336	72534	14473	63972
临漳县	580284	7888	43333	48880	21317	12959	3670	4130	410	311	69504	431335	35756	211638	28504	196437
成安县	362616	9411	23400	36920	9026	3868	4405	5594	219	898	37317	218709	19733	111886	11793	79943
大名县	740376	5123	62733	65660	17506	11173	3179	5372	1401	235	82008	435872	54678	301406	20928	114282
涉 县	381123	3839	12667	9330	2340	1380	284	2440	638	33	31632	85748	14350	38425	6066	22848
磁 县	634598	16762	24667	25800	12569	10756	356	3121	223	168	57782	219561	25814	104078	20493	86857
肥乡县	313284	5277	36800	37870	12139	10110	3191	2920	274	614	44774	244396	23943	128575	17842	105514
永年县	834089	12523	52000	54600	17629	9246	1495	9076	990	578	66469	402226	32899	202820	26695	179804
邱 县	201569	2909	31707	26230	10885	5098	1309	2607	594	722	24738	133575	14148	73853	6360	40068
鸡泽县	249778	6241	24076	22310	7122	3587	396	511	497	582	27250	136586	17067	89090	7007	37311
广平县	248665	5673	20812	21000	9251	3629	500	1035	554	92	30162	147590	16200	79092	11098	58750
馆陶县	289205	9359	28000	28001	9666	4273	2532	4331	302	257	36662	216394	19990	109186	14582	98371
魏 县	797983	4180	58600	47650	16121	7214	997	4169	352	76	83518	405654	42489	205518	34017	178392
曲周县	397643	8904	31333	39680	21644	11633	1623	4189	583	500	58600	286872	31920	156274	22143	114322
武安市	712115	24200	42880	31390	10987	4930	1054	1127	310	120	62995	168592	19968	61500	22086	67290
临城县	192048	3954	15908	10427	3727	1674	717	2037	176	11	23861	53676	10186	34443	8681	13486
内丘县	252196	4813	19907	16262	5748	2522	465	607	263	16	33819	125465	15170	64823	12774	49903
柏乡县	179488	5018	16000	18518	5270	3775	549	1352	289	26	27797	166968	14313	97393	10783	60778
隆尧县	478250	23942	46932	49981	15104	6695	2515	9974	706	147	77371	457538	38708	223260	31264	204537
任 县	303228	17942	28200	27882	7675	3376	589	794	517	52	47743	255557	24443	132195	19742	106775
南和县	315689	9700	28407	29300	8115	3073	321	2045	999	91	44457	229181	22628	126810	16533	87761
宁晋县	720680	21046	69688	68659	26264	10514	2921	8727	1459	168	112608	627412	54761	312450	49125	284463
巨鹿县	355880	7246	30100	26179	6291	3000	228	2008	416	213	34933	132803	14889	71452	7791	28389
新河县	164619	2253	22180	13327	2871	1412	494	1238	382	276	24816	92901	12753	62020	6623	19540
广宗县	270203	6000	33406	18619	4305	2621	1898	1840	480	323	22238	80722	11820	41665	3724	16827
平乡县	277204	13500	26600	19617	4691	2518	1144	2377	133	40	34187	146069	16607	80533	9997	47985
威 县	534291	8560	53970	55655	14838	2823	2580	13806	1337	1915	52083	236978	28530	136678	8248	45009
清河县	355988	18080	29542	32308	8271	3864	1345	2875	430	285	42789	175536	20686	89682	13532	63356
临西县	322965	6786	35590	32542	11088	4031	1175	7805	451	828	39496	191177	21457	112650	11258	55992
南宫市	452756	11262	53316	37004	9265	3699	3158	4164	1044	1247	52892	218212	24633	107155	11452	55223
沙河市	470926	11092	18096	21486	5036	2687	1458	3049	336	4	38572	134894	17338	65478	14006	59566
新市区	406106	8671	3968	6418	3375	589	557	2731	140	144	8149	40981	4179	22799	3935	18079
北市区	261293	2081	2470	3194	1186	132	264	534	126	19	4108	17110	1975	10578	1970	5644
南市区	252783	5545	2667	3810	2176	530	287	1245	174	30	4869	24157	2410	13719	2436	10312
满城县	380003	18145	21400	24094	8109	1278	646	2827	459	297	32856	153412	14063	73366	15497	61478
清苑县	609735	14838	53300	56146	17051	5508	3342	8473	823	407	73181	385294	34345	196424	32199	154281
涞水县	339613	9877	16430	14953	4840	289	305	1616	356	154	27438	100030	10353	43227	13392	44906
阜平县	207477	1005	2700	5446	2776	34	1	1546	117		12878	49578	3253	14259	5008	21397
徐水县	559950	10866	44101	43213	12842	3205	1290	9518	650	84	59894	269257	27804	162527	28761	92401
定兴县	557489	5825	48000	48594	10750	5334	1930	6411	647	137	60756	320104	28226	158768	29699	147099
唐 县	526477	7569	16000	19239	9016	5613	842	760	276	29	37728	151306	14936	71981	14791	60012
高阳县	309623	11005	30800	29730	7894	786	122	2783	212	150	31292	132839	11467	53325	13762	63526
容城县	248007	4783	18000	21128	5384	1488	610	658	62	19	29164	139589	12941	78034	14037	51936
涞源县	261359	1565	5530	1112	2488	941	51	412	300	10	21045	60017	223	860	12785	41342
望都县	260230	3524	20000	21706	7757	2807	1000	4944	297	64	25106	172804	12663	79777	9259	69525
安新县	403462	6671	22667	24061	6379	1342	260	2867	241	45	40437	176776	19081	96729	19968	76715
易 县	557383	6391	24168	23082	11744	2122	449	2975	601	167	43831	193629	15854	74187	19999	92995
曲阳县	527361	2623	22300	18198	6284	1209	408	3084	657	17	39816	154269	12597	59137	11909	44426
蠡 县	484018	32582	40667	43363	8057	349	808	7744	146	304	45045	204979	20322	99785	19491	90842
顺平县	296525	8644	20010	21490	7644	658	943	3595	401	90	26326	120670	10501	50643	11041	55159
博野县	249632	4857	18700	21574	7836	3722	2388	1998	541	40	22805	115700	10391	59167	10451	45216
雄 县	333155	24217	16000	19273	5675	2373	677	1713	462	102	36156	127015	13680	68947	18477	46709
涿州市	587699	10411	44810	36502	12904	2106	1135	5201	363	216	53892	274794	21562	110039	24884	130447
定州市	1127529	22362	76960	76986	38597	12099	713	10188	1414	277	69764	436806	36842	222711	27026	172569
安国市	395392	5803	30000	32871	7856	2147	3221	8592	384	30	30379	181564	15938	98916	11369	60749
高碑店市	558949	10008	40000	33047	6925	2019	721	3867	200	401	52670	208982	22179	115383	25598	78790
沧 县	653858	22611	78440	76769	15276	6961	959	8693	1499	105	105472	277319	39154	122632	45424	128543
青 县	388830	22939	45575	32117	8550	7151	1701	1597	713	266	52543	134434	18749	55670	22023	60625
东光县	345402	8061	38667	43900	12070	1985	1342	4798	745	609	41846	180419	20560	94283	19301	79867
海兴县	213025	2191	18700	10807	2807	127	22	768	88	50	26960	22161	10183	10757	12166	7761
盐山县	405079	7108	39480	25110	7610	1302	539	3608	701	163	56197	133421	25093	85814	23955	37095
肃宁县	324593	9599	36600	32399	12044	5231	1744	2210	829	183	36965	197774	17498	99734	15654	88847
南皮县	346936	6869	36980	31960	5736	1368	680	3890	488	412	43131	158428	21251	100047	19324	53868
吴桥县	278243	7058	39000	36911	7275	2336	3493	5773	829	991	36545	190467	18573	98912	16833	86220
献 县	562695	23940	60000	41399	12861	4024	909	2219	381	305	79340	275417	35020	134897	30019	108142
孟村回族自治县	186308	14189	16400	12529	3743	954	208	2033	139	8	22102	54876	8619	20735	8828	22948
泊头市	553354	15816	33000	37606	8017	4874	389	2178	1334	44	69478	267288	28029	119981	29590	116294
任丘市	790406	38740	40067	47778	18615	1351	472	8667	219	109	78322	316889	31726	153121	33373	128822
黄骅市	485503	11706	32300	15604	5897	2376	283	1850	817	81	37336	19161	11061	2009	11043	10242
河间市	764769	29467	53800	66880	12368	2359	1272	4179	681	547	91028	321571	42935	173944	35188	119593
固安县	395296	11500	40100	41320	12636	4306	1342	4479	809	637	40582	226545	16667	98750	19433	111090
永清县	370011	8722	3900	32160	10799	1941	1324	5369	257	662	26296	128856	8947	48040	14140	72608
香河县	306832	11592	26670	23481	13486	82	1667	6758	177	81	30926	156073	12152	73488	18101	80478
大城县	455779	22970	45000	31860	4627	1069	386	2720	197	168	51649	138866	21090	70955	20305	55041
文安县	450446	28471	50000	33994	5066	90	167	5056	124	442	52117	147623	16345	62923	21419	67754
大厂回族自治县	111738	4999	11700	10517	2635	57	629	2370	65	7	14884	86487	6156	40440	7917	43479
霸州市	560202	75400	42600	39260	14319	3027	622	5602	210	407	43941	175538	13892	58004	23409	102939
三河市	464069	31523	26700	33140	17991	988	1320	7763	483	130	39951	187160	17384	113697	21321	69795
桃城区	427136	23799	34190	26310	5530	2495	470	998	406	411	32342	176958	16002	87995	13735	80829
枣强县	374154	12492	45440	47344	6433	2651	1150	2859	669	763	57618	264604	25826	125902	19238	96288
武邑县	299762	10340	43867	41487	5855	4183	1872	3342	503	359	48938	242500	23101	121604	17227	91340
武强县	208026	3235	28413	21505	2894	1484	313	835	81	158	29577	144683	13954	73677	11312	61443
饶阳县	284791	11077	30550	28640	6351	1306	1022	3912	313	504	30589	151341	14287	78136	13779	66492
安平县	307592	11820	27300	27504	5723	2712	466	1005	267	38	38584	189526	18289	101506	16043	74600
故城县	460314	8479	54560	40080	8884	4038	807	4323	810	1036	59184	306273	31853	176307	21613	110328
景 县	493039	9305	76140	62247	12626	5412	2990	6994	1115	531	90183	452312	39400	220916	39865	199434
阜城县	320507	6357	38100	32680	4862	1149	2055	5402	925	397	51188	284953	23277	122204	23780	147745
冀州市	363862	19436	53300	43907	7493	2593	2697	7211	19919	1147	39384	212611	19970	112242	13763	80734
深州市	565042	17877	75000	80000	24895	12928	3407	8510	1593	415	77867	383051	38016	206427	32002	160107
天桥区	78784	2072								43
济阳县	526734	5697	52690	47900	26630	9179	2372	5597	778	1369	70853	443460	34912	214710	25031	163698
商河县	594885	3294	65090	59640	30393	16005	1887	16213	423	1587	82317	482528	40735	222151	38134	249672
河口区	199465	1013	11630	11670	1658	460	145	962	103	203	14379	36849	6817	18703	2794	9918
利津县	291261	4697	37900	35350	16578	5419	1499	10549	677	893	31101	156558	13669	70122	10547	60070
德城区	555800	4420	14000		5052	1504	743	3528	416	295	17288	99891	7977	45626	8241	49446
陵 县	555700	5117	60000		22264	8718	2874	9623	700	1016	67102	383025	34167	194750	30373	174398
宁津县	457000	4518	47000		9255	6681	2478	8148	3855	10981	46199	286891	23333	139405	20033	135385
庆云县	296500	4635	18400		9920	782	261	3873	254	31	36008	117082	18481	71337	15952	41874
临邑县	519000	4163	52000		16810	4796	580	7340	476	381	53662	325980	27005	162040	23589	152150
齐河县	607600	5979	62000		26841	11742	3169	8093	735	2238	79639	683722	34730	213694	32078	217002
平原县	447200	3712	34210		10374	7341	3070	7921	791	794	56999	350428	28800	171965	26090	162957
夏津县	486100	14860	51370		8824	2687	2202	9554	1101	1227	36762	203530	18667	85121	13238	79124
武城县	371700	1909	36170		9255	2087	807	4377	360	1036	35130	182575	17806	103937	14931	67837
乐陵市	634600	2845	58220		25751	3432	427	11342	271	1980	70875	416211	37493	210900	28514	178347
禹城市	501900	474662	52600		20833	5506	1335	9740	1554	568	58961	353154	28526	162883	28244	183049
东昌府区	989070	12166	62750	50390	40942	18738	6146	3892	653	12723	86071	441770	48167	244566	33258	179095
阳谷县	751456	11402	47000	60100	24803	11017	2188	5489	1014	569	75557	412221	44018	228794	25821	165343
莘 县	959239	17247	55500	50000	29698	6225	6449	15698	1237	933	95551	478637	56000	263340	33684	195181
茌平县	567022	11067	52200	35600	16742	7495	7551	11340	860	916	80399	417201	41090	209884	35040	195523
东阿县	417849	5393	38780	44370	21403	7867	1499	7030	509	574	53311	270166	27838	138017	21941	124244
冠 县	736067	10936	56670	97200	15905	5535	2060	7932	1156	167	86900	438193	53333	257200	25375	140441
高唐县	470344	3539	58100	60360	13156	3234	4518	9166	916	708	63480	337962	36620	181544	25525	153048
临清市	722066	12649	49370	46190	16832	7071	3929	6119	14538	1945	56657	295409	30959	154413	17571	103322
滨城区	399140	5518	25973	41630	11396	4097	881	8522	1499	420	50380	217171	24227	111711	22207	76412
惠民县	562180	4868	51066	55510	38494	909	3494	16599	880	1263	69171	358052	34501	178543	32135	167449
阳信县	392179	3803	20266	24830	10633	1760	3775	13522	488	313	52955	232252	26267	121984	24037	104352
无棣县	381243	3600	36486	36680	12860	190	6	10800	720	1080	41095	80986	18194	43265	22004	36793
沾化县	382874	2443	31500	39410	10368	2967	711	13378	727	652	48482	126723	23667	75190	18218	46589
安阳县	1129000	23991	51600	59530	30674	13331	1221	10598	1215	191	91640	435942	50950	243169	32090	175909
汤阴县	448000	8235	37000	38330	11844	5498	3522	9841	488	293	48020	269140	26980	142170	17560	111863
滑 县	1225000	15236	88000	94640	42776	17288	3314	13914	1888	360	145920	906138	99560	570336	35520	282734
内黄县	704000	11585	48140	55840	22979	10437	5486	10428	1287	361	60250	327854	45580	238807	12320	75754
林州市	977000	31710	26670	33350	14515	9463	1037	8086	317	26	69580	213931	32910	101034	22920	80269
浚 县	666000	8813								89
淇 县	253000	4648								4
新乡县	431000	43955	27500	28740	13718	6596	1411	4820	554	35	42740	241629	24290	133813	11860	72808
获嘉县	388000	6648	26300	28680	16414	5808	1257	2206	472	49	43020	967409	19610	128778	11950	753557
原阳县	658000	5326								79
延津县	468000	5823	36720	35960	13514	5652	619	3221	758	49	52380	312961	34840	185898	12170	72203
封丘县	728000	4987								144
长垣县	787000	8903								112
卫辉市	482000	7469	34100	31790	21353	8388	2863	4009	611	136	54960	282104	29410	142515	23160	133116
辉县市	777000	62956	38000	50330	17224	11018	2563	7005	605	46	87640	404289	45720	209152	36910	180823
修武县	276000	7020	16670	18650	6006	3281	92	2260	299	10	30680	160778	16030	84850	11400	63173
博爱县	420000	13521	18210	20080	19298	5157	1612	11866	479	27	27700	199855	13940	94533	10680	92395
武陟县	646000	12346	38860	37550	22445	11279	3582	9773	888	131	52330	390950	28310	196295	17040	134862
温 县	413000	17172								67
沁阳市	463000	15689								22
孟州市	365000	12990								127
清丰县	677000	9643	53470	55880	33412	17254	6715	7003	1101	208	73400	477909	45630	277591	22850	172197
南乐县	494000	8526	33170	31790	18329	9431	2268	2578	680	286	53100	348219	29370	187312	19350	130922
范 县	488000	1988								27
台前县	348000	4083								50
濮阳县	1083000	5048	85000	73730	35104	23394	6493	7052	1423	147	132660	715217	73590	423941	25180	134420

## Sheet: 2003
County name	Population	Rural energy use (10^4KWH)	Machined cultivated area (hm2)	irrigation area(hm2)	N(t)	P(t)	K(t)	Compound fertilizer(t)	pesticide(t)	Mulch(t)	cropland(hm2)	crop yield(t)	wheat area(hm2)	wheat yield(t)	corn area(hm2)	corn yield(t)
朝阳区	1598000	46821		4261	858	181	65	311	50	85	618	2198	15	76	200	1073
丰台区	864000	42201			459	166	66	273	36	77	513	1237	115	439	315	700
石景山区
海淀区	1784000	18801			515	75	50	839	84	42	1023	4373			321	1490
门头沟区	236000	7486			95	50	9	183	23	18	1965	1067			703	589
房山区	749000	39790			4595	1553	600	3030	350	322	20460	81769	6664	28378	9791	40846
通州区	610000	39356			14413	2059	1210	9131	507	418	23569	122818	9466	54465	10829	58923
顺义区	548000	38726			11294	1256	495	10122	1506	1180	18321	88394	5046	28009	10834	53479
昌平区	453000	33679			2957	522	52	1040	350	148	8393	28588	1637	6910	5211	18363
大兴区	547000	36260			20374	3385	1806	10243	1177	2204	21053	115424	7999	41331	8607	49520
怀柔区	267000	19960			3627	1063	270	1744	228	767	9277	30280	1623	8452	5157	18282
平谷区	392000	19990			7494	541	607	5358	551	261	8210	30234	2689	13186	4440	14980
密云县	422000	13532			3275	505	216	1925	123	79
延庆县	271000	6014			7121	1217	285	3235	189	49
塘沽区	457000	5843	4123	5160					66		997	2317	7	30	411	916
汉沽区	168000	14860	3400	2380					160		462	2926			88	458
大港区	345000	13086	13250	10860					52		7044	14344	188	92	3082	8881
东丽区	312000	23531	9150	13750					69		2738	11069			895	4218
西青区	319000	50072	13500	15560					101		7732	37549	2000	8570	2019	11438
津南区	373000	32627	7530	13770					64		5688	14164			3104	10402
北辰区	320000	31654	16550	14540					336		8828	35943	1132	4543	4573	22540
宝坻区	652000	22206	65690	65390					323		59181	292242	21969	107513	25441	137767
武清区	809000	94077	89300	74270					384		71702	380248	30216	149118	36976	217709
宁河县	362000	25406	39050	35910					197		7813	43591	99	439	4185	28473
静海县	510000	82009	62660	55470					286		45499	176659	3403	8121	27180	130439
蓟 县	800000	27786	44000	42210					496		47990	295777	17397	109790	27217	171412
长安区	409349	11830	3728	4203	3062	945	353	600	472	18	5045	33063	2450	15822	2209	14579
桥东区	317556	5555	500	500	225	19		153	13	12	430	2106	166	834	191	997
桥西区	435794	8385	1607	1607	440	109	98	312	35	50	777	4666	376	2041	362	2449
新华区	448503	9090	1937	2202	455	135	122	746	44	26	1743	8811	887	3642	856	5169
井陉矿区	97432	5632	1733	2060	1046	161	37	269	62	10	3521	18516	1733	9180	1590	8749
裕华区	402260	6163	4100	4155	2664	368	201	1365	46	28	6913	43553	3319	20162	3237	22013
井陉县	322143	9871	11300	11351	5766	2753	29	700	190	37	24473	93402	8892	36928	9814	41937
正定县	434684	13506	26946	27303	25083	6050	2049	11119	459	230	38070	286184	19397	142560	15581	129010
栾城县	319120	10405	26653	26651	9063	3239	320	2300	403	83	33304	245034	16000	108960	14452	125970
行唐县	412348	12030	26841	27128	15198	1068	306	5388	565	163	41952	264874	16739	100800	16059	121950
灵寿县	310068	18105	15330	16208	6373	1878	174	1131	250	30	28600	117760	11743	48095	12061	53588
高邑县	174513	3950	16350	16250	4662	900	346	4751	320	62	16676	97271	6533	39984	8564	51384
深泽县	247517	10550	19607	19607	7710	2105	429	3617	142	33	25886	167906	12341	81484	9939	67901
赞皇县	231434	7349	11500	9630	2701	1481		5297	227	127	20232	88803	8000	37440	7000	36750
无极县	482799	16360	33780	35303	18965	5394	1368	3605	560	120	48519	340851	25667	181720	18335	140263
平山县	449301	5700	10666	16780	9143	4289	6	1035	202	126	35597	168768	16260	71519	13094	77572
元氏县	388621	7500	25333	25870	14623	6724	929	6097	500	392	42644	245611	19480	117000	16000	93400
赵 县	552234	30160	49784	50981	31945	9445	6640	12267	2085	89	60266	427038	31278	227547	21192	163390
辛集市	614823	24660	69584	69584	39573	13737	3097	5849	3352	649	72780	481536	35562	243243	26110	183293
藁城市	743487	50368	50112	54719	30260	10637	3992	12619	683	335	62443	449620	31362	223680	27919	207393
晋州市	511893	50451	31600	40604	20037	3324	526	8154	947	38	59516	373765	29534	190937	22010	147401
新乐市	443534	21260	27406	28006	20112	4345	4785	3260	810	465	35719	270805	17909	116856	15933	139573
鹿泉市	355694	90555	17355	22766	8143	2717	926	2838	805	90	33770	158545	15580	52794	15733	94870
滦 县	536182	20494	46667	43030	20843	3223	8910	11154	561	603	42777	207415	12013	60393	23447	117680
滦南县	572432	12438	60000	67730	20486	811	2923	12255	640	853	54326	293691	12650	61670	27702	153371
乐亭县	491787	8769	45760	61930	29066	251	10755	33576	1143	634	46779	277557	9418	54769	20631	128947
迁西县	359506	14313	7296	9670	8778	86	289	4834	96	37	13568	49678	753	2936	9020	37386
玉田县	654889	25077	56000	60840	11628	1966	4443	29178	576	561	69171	368403	19820	104143	41189	234738
唐海县	136754	11713	21321	19980	3963	298	181	911	308	220	15815	122761	232	906	5530	30860
迁安市	673011	44165	33718	33350	9272	809	1959	5272	220	575	38900	179408	11559	47306	15809	86080
海港区	534500	5030	2050	2729	1003	199	140	745	144		2668	12343	1	5	1506	7473
山海关区	141200	474	2007	2048	374	450	124	197	43	24	1567	9042	19	86	954	6138
北戴河区	64000	1111	633	616	323	1	242	491	76	7	610	3438			351	2314
青龙满族自治县	516500	4605	7000	18270	7586	1037	1256	4643	797	15	28531	103971	1276	4618	11683	51969
昌黎县	547300	16428	35000	44886	20025	1565	2943	21111	1491	990	54336	215617	8531	4355	26467	137457
抚宁县	512000	24332	26731	29561	7891	1443	976	11183	1410	528	27455	132777	309	1089	12437	60488
卢龙县	417400	9095	23000	29620	12769	4119	6538	8783	881	194	37160	194650	1814	7996	9851	62182
邯郸县	385839	17958	32649	23750	10378	5851	1343	2108	229	121	36712	153059	15770	69752	13555	67304
临漳县	590808	7997	41333	48880	21815	13173	3987	4830	43503	670	69087	438684	35249	214017	28740	201950
成安县	365549	7900	23400	36510	9228	4105	5641	5698	221	996	35535	210015	18724	105325	12532	85155
大名县	748742	5251	66733	65800	16456	10503	3084	5264	1349	235	81481	439888	54551	299896	21141	120280
涉 县	382587	2801	11667	6800	2120	1311	263	2453	339	13	25452	77508	10396	31892	5573	22098
磁 县	637930	16794	25333	25796	12192	8617	358	3490	256	194	56110	207436	24195	85155	21045	95880
肥乡县	314972	5278	36800	37870	11765	9707	4224	3815	300	814	42673	238797	22204	118290	17500	109540
永年县	843975	13407	53833	54600	17650	9571	1569	9097	810	581	65250	411426	31729	192752	27423	194744
邱 县	202278	2909	31707	26550	11239	5330	1817	3110		1300	11775	66292	6441	34436	3816	24616
鸡泽县	248809	6679	24095	22360	6702	3949	1528	215	407	674	24509	123779	16300	84641	6074	32617
广平县	250390	5122	20279	21130	8944	3668	459	2139	524	245	29052	141929	15188	73344	11092	59195
馆陶县	293308	7831	28000	28001	9758	4295	2548	4381	302	401	35347	208934	19332	105897	13925	94342
魏 县	803529	4885	58600	49480	16430	7304	1036	4179	364	78	80974	403148	41922	210358	32973	174735
曲周县	403897	9126	36000	39920	22725	11979	1581	4402	591	600	50437	257076	26600	129814	21760	120178
武安市	716177	47718	43476	33460	11451	5233	1240	1354	345	124	53878	202585	11611	44259	22299	100346
临城县	192991	3872	16762	9972	3653	1626	722	2010	179	12	23151	59412	9835	33706	8571	19405
内丘县	253864	5047	19907	16234	5992	2786	476	721	257	13	33304	128369	15185	67040	12677	49949
柏乡县	179942	5167	16000	18511	5246	3806	541	1546	223	28	27651	172001	14287	96997	10711	66416
隆尧县	481410	21578	40831	43272	15352	6555	2795	9840	697	158	77326	468884	38589	227012	31589	212348
任 县	305447	19283	26000	29652	7602	3468	632	847	529	65	45440	238389	23749	131980	18714	96430
南和县	315850	7035	28418	29296	8111	3262	321	2055	1070	120	44389	228246	22735	123973	16520	90202
宁晋县	724391	22188	69405	69920	24866	11278	3190	8619	1323	254	111581	633366	54655	315870	49149	289195
巨鹿县	357524	6753	30700	26298	6458	2719	252	2303	358	345	29765	117424	14068	68579	6405	22375
新河县	163236	2261	21960	13327	2871	1412	494	1238	382	276	22973	91331	11240	55956	6566	20683
广宗县	270659	5408	30406	18174	4327	2643	1922	1848	504	531	18567	71695	8447	32879	4160	19158
平乡县	278053	13600	26600	19717	5072	2963	1253	2594	199	95	34387	148636	16500	80437	9896	48985
威 县	536212	7806	63020	53820	13022	1811	3288	14154	1276	2053	38728	171394	23980	110929	5316	29836
清河县	361532	19738	29542	32336	8145	3870	1370	2821	476	468	37395	159246	18218	81705	13132	61536
临西县	327910	6958	32803	31653	11444	4014	1218	8407	525	852	38340	191200	20000	100275	12405	69109
南宫市	451552	11596	51200	37027	9260	3762	3481	3776	962	1559	44525	190635	20967	94354	10842	50387
沙河市	471433	11751	20029	20122	5813	2698	1231	2992	380	3	36174	141576	15517	65658	13688	62872
新市区	414559	8357	3968	6316	3375	587	468	2402	146	121	7749	46086	3797	22219	3934	23816
北市区	277996	2147	1533	3018	1044	164	232	555	131	49	3422	20373	1751	9718	1563	10053
南市区	261687	5360	2432	3638	1744	374	306	1412	129	29	4748	26329	2432	13814	2239	12326
满城县	379927	18855	14000	23288	8144	1309	693	2980	537	292	31854	177246	13695	72650	15005	86742
清苑县	619176	15324	25305	55121	18931	5960	3411	9351	919	732	66017	372457	31632	185354	29794	161513
涞水县	340110	7450	15980	15838	4886	313	318	1808	246	154	25842	92381	9408	35987	13296	45846
阜平县	207936	1194	2700	5446	2781	25	3	1655	113		12459	46599	2946	12835	5018	20132
徐水县	557241	11672	44009	41493	13041	3335	1309	9471	587	84	58914	316968	27416	129952	28968	175112
定兴县	560337	7037	28200	48410	9675	4800	2412	7693	591	268	60545	350343	28242	148921	29529	186228
唐 县	531424	8727	11437	19266	9057	5744	1146	732	305	31	37331	155132	14768	72399	14449	61374
高阳县	308382	11674	31259	29320	7058	786	124	3272	223	313	25142	106428	8982	40406	13092	59445
容城县	248600	5272	10000	21128	5474	1666	721	695	65	23	28711	185885	12758	77099	13877	99012
涞源县	262584	2085	7660	896	2677	942	21	420	159	10	19484	58903	136	948	13005	43446
望都县	260978	3553	19667	21706	7624	3013	1022	6165	276	75	24608	171115	12679	81338	10539	79826
安新县	404943	5848	27700	24784	6507	1452	339	2704	242	61	40635	183196	18961	90255	20610	89368
易 县	543923	10815	23168	19789	11383	1922	656	2763	669	83	40380	158325	13299	63237	19670	73560
曲阳县	531685	3124	22300	18190	6441	1220	416	2934	668	19	38216	160116	11929	52897	12159	55471
蠡 县	488126	35842	28667	42600	7775	839	1054	8668	174	565	39936	189100	18478	90053	17424	86750
顺平县	298246	9519	10200	21560	10562	764	798	3033	469	116	25416	116072	10209	49770	10898	54209
博野县	249988	4975	18700	21574	8170	3664	2442	2001	548	56	22435	138168	10258	59364	10392	67864
雄 县	335774	20360	12530	19551	6170	2616	636	1638	473	100	32846	185426	9944	56008	18668	114173
涿州市	589375	14537	44013	37392	11773	2104	1943	4507	351	234	52760	272913	21054	107934	24702	131063
定州市	1136412	23256	55200	76986	38513	12114	721	10349	1432	307	67988	424815	35267	212132	27137	173812
安国市	395421	5779	30000	32871	7871	2153	3233	8613	388	31	29993	197708	15863	99131	11068	78181
高碑店市	565011	11100	34980	32647	7076	2012	962	4305	197	408	50516	266280	21576	113630	24485	138204
沧 县	658823	37010	73310	76596	16252	6917	1046	8954	1751	173	99490	357932	37133	127282	42912	195092
青 县	389498	18846	46560	32721	8756	4167	1708	1754	656	285	41174	153877	11508	37187	20259	90960
东光县	346928	8380	37333	39194	13760	2203	1516	5947	796	975	34118	152239	16944	75190	15601	71086
海兴县	215061	2454	18700	10807	3312	205	45	944	99	83	21675	24931	5929	4185	11615	16253
盐山县	406967	6837	25400	25420	7686	1471	587	3837	753	294	53349	143365	23788	69132	23685	63474
肃宁县	325042	10037	36600	32395	12250	5378	1773	2307	845	214	34795	168160	16010	71576	15344	88177
南皮县	348147	7645	36980	32250	5461	1387	618	3768	535	688	29558	127022	14202	62642	14104	60851
吴桥县	279103	7796	38000	36888	7225	2663	3540	6770	736	1103	31620	180284	15830	86349	15108	90432
献 县	566938	23998	50000	42119	13030	4184	937	2252	368	425	69857	258681	29650	128681	28011	102843
孟村回族自治县	187183	18115	17800	12382	3780	958	393	1809	133	35	23218	59996	9905	22318	8416	25216
泊头市	556701	2921	36000	37328	8338	5069	408	2261	1387	45	59945	249297	23869	106213	27081	109403
任丘市	787054	12458	43720	46921	17031	1465	658	9620	395	179	67745	306793	25103	123247	33165	155361
黄骅市	406677	39921	44350	11861	7561	2874	507	2665	1081	268	32714	92677	5446	3611	12950	53099
河间市	767189	24520	55925	71214	13056	2570	1233	4527	664	612	76404	296412	28881	120525	34408	142894
固安县	395177	11870	40000	41320	12857	4382	1366	4557	838	650	40283	224234	16667	99000	19260	110081
永清县	368410	8817	39000	32220	11068	1941	1316	5511	258	711	20789	105444	7105	37694	11345	60637
香河县	305662	12031	26500	23330	13534	85	1668	6819	182	102	30230	160959	11556	66284	18010	92001
大城县	456873	25956	44800	31860	5127	1213	409	2879	198	215	41650	140230	11884	41768	19711	81524
文安县	454105	35194	49336	33990	5067	87	142	5468	148	929	34705	128865	8046	31139	17101	83034
大厂回族自治县	112046	4525	10518	10518	7685	56	587	2361	64	13	14789	79627	6074	35351	7917	41770
霸州市	562577	84100	43000	39570	17340	3958	668	3973	212	554	36861	177198	8961	40325	22407	123681
三河市	470039	32345	26020	33140	16833	880	1292	9105	476	161	35866	149095	14343	76489	20148	68345
桃城区	439971	25405	33590	26623	5496	3208	484	1010	389	439	31644	179920	15885	88982	13492	83580
枣强县	375178	13334	45440	50858	6846	3301	1013	3599	654	1023	55387	276262	24608	121810	19953	113077
武邑县	301860	10302	45182	41487	5998	4215	1911	3370	512	457	46084	232070	22820	125625	15767	81640
武强县	208278	3141	28413	21758	2914	1234	309	837	71	160	28587	142117	13281	72116	11085	60534
饶阳县	284791	10790	32940	29067	6458	1985	1206	4145	287	563	28279	147044	12915	71194	12971	69576
安平县	308535	12337	29333	30200	6190	3206	578	1397	282	68	37352	189300	17555	97935	16113	79450
故城县	465322	8585	54562	40093	11010	6519	1005	4484	789	1724	53574	278387	27647	146391	21456	115069
景 县	496444	10005	76140	62330	12393	5205	2518	6875	1063	791	85465	472959	38443	222118	38026	223022
阜城县	325817	6666	38100	32680	4976	1205	2260	3834	1030	600	49604	279138	22017	116607	23480	147659
冀州市	362931	19927	53300	44246	8711	3086	2687	7026	1131	1390	33402	182934	17101	94870	12567	75648
深州市	564327	18182	75000	80000	24603	12765	3984	8887	1571	524	72599	368769	36337	197276	29693	157086
天桥区
济阳县											69545	268181	33933	20294	24862	170056
商河县	594895	5900	66060	59970	27401	11695	2094	13893	438	1445	76153	468098	33892	187391	39274	266266
河口区	202140	1051	11760	11880	1436	647	310	1240	427	339	7800	27755	3409	14139	1847	8215
利津县	291006	4853	36790	35540	15482	5628	2035	10942	696	1247	25571	123374	11394	59229	8032	44854
德城区	568287	5742	14000	13300	5248	1363	558	4337	549	7054	19386	117127	9062	52299	9457	61505
陵 县	557513	5478	54800	60000	20513	8310	1638	9295	904	8441	64596	373093	33345	186067	29251	175642
宁津县	457195	4860	47000	43000	7648	6096	2328	7295	1347	4563	40993	260302	20100	120196	18687	130340
庆云县	297131	2098	18500	44500	7628	1085	512	4531	524	573
临邑县	519329	4670	51700	53570	16883	4842	584	7447	498	5640
齐河县
平原县
夏津县	488023	24133	52570	55500	9059	2408	3243	9833	1222	4282
武城县
乐陵市	641256	2920	61110	66570	25751	3418	437	11342	440	5690
禹城市
东昌府区	1003600	14001	37653	69420	20096	5901	5332	12452	581	946	80699	430320	43211	228150	33947	191970
阳谷县	752912	17357	47000	885240	25400	13200	6800	6700	801	529	65955	357809	37273	204100	24430	139000
莘 县	962000	14262	95780	73990	28271	6958	6353	22154	1392	1478	93963	466674	49663	238879	38984	210338
茌平县	560000	11996	38200	64490	16785	6715	3949	14065	851	892	76232	422428	40331	226862	31682	181259
东阿县	425000	5536			20213	4620	870	6900	399	369	58920	327700	30000	160000	23000	150000
冠 县	737800	10400	57330	69410	19890	5932	2750	9648	1156	316	58920	327700	30000	160000	23000	150000
高唐县	470344	3539	102		12261	3040	4672	8809	1038	1003	52509	281539	30000	155700	20448	118962
临清市	962000	14262	95780	73990	28271	6958	6353	22154	1392	1478	93963	466674	49663	238879	38984	210338
滨城区	613130	3695	25973	41630	56005	27826	6540	13630	1497	379	42977	225347	22531	111275	19401	111532
惠民县	622005	3850	51066	55510	77395	39539	7878	35304	804	2398	61704	348005	31015	172350	29489	170299
阳信县	433666	4583	30266	34830	38592	5975	5844	19560	412	444	48728	254332	24200	134380	22462	113407
无棣县	434493	9564	46486	46680	79000	1300	16	22000	980	1506	29228	108774	13236	49635	15261	57769
沾化县	382999	2318	41500	49410	44163	14472	4674	28249	978	1392	33282	155463	17894	75960	11361	68104
安阳县	925900	18636		54320	22172	8919	890	8960	903	89	69880	339503	38930	189523	25040	132469
汤阴县	453000	10972		38480	13643	6349	3898	8911	467	316	49130	260341	27700	138230	18130	108624
滑 县	1256900	16880		121120	49407	11709	3696	14095	1847	332	157740	977383	106620	634909	40890	293070
内黄县	711000	11611		57250	22558	10152	6071	11911	1049	319	60680	323742	45580	235395	12740	74792
林州市	986800	32609		33620	14801	8787	1485	8488	305	27	67390	224721	31960	103235	23390	89991
浚 县	663500	8194		54290	22924	7964	2119	5657	1172	100	94760	503824	52580	301322
淇 县	251900	3696		20130	2787	1200	604	891	224	4	34130	174525	16810	84431
新乡县	435400	42934		30628	16317	8114	2149	6605	574	46	42980	238122	25260	140405	15680	89871
获嘉县	391000	6508	28865	30000	15915	5436	1310	2622	474	84	32490	207534	19070	125247	12050	78595
原阳县	666000	5079		50545	15434	4965	2697	9491	707	57	59950	332297	40590	235534	14660	77718
延津县	474600	5523		42802	13416	5256	583	4637	741	113	52440	280489	36780	194678	12270	70141
封丘县	730000	5312		53243	18611	7700	2733	3751	972	133	75430	450369	48530	313041	12270	70141
长垣县	801000	8803		42776	23415	12463	6449	2744	473	115	81400	372993	48000	264848	20390	90592
卫辉市	484100	7158		35700	21557	8753	3357	4556	657	138	53580	271118	28950	139131	23210	125525
辉县市	780000	60291		50850	18194	10728	3004	7714	611	42	83790	363931	44410	202325	35920	152969
修武县	278400	7140		18650	6555	3359	117	2492	302	12	27990	139788	9180	43571
博爱县	421700	13383		20080	18170	5336	1483	11516	410	381	24550	160185	12750	87052	9470	64770
武陟县	647000	12685		37750	21810	11764	3396	9461	685	113	53830	348001	29810	207046	17030	93983
温 县	420700	17515		23700	8224	2771	387	7765	334	78	30790	186178	16970	115560	12250	59215
沁阳市	466600	15873		26670	15438	4351	1002	4571	704	100	39010	252157	20270	134088	17210	110037
孟州市	366200	13168		22130	12852	4779	3149	5152	848	114	34210	228957	17770	121020	14980	101110
清丰县	678700	9321		53090	29771	14300	5984	9147	739	157	70720	427801	44050	275565	22750	134104
南乐县	496600	8479		34830	19093	9755	2408	2737	706	252	51840	272988	29830	189799	17910	69363
范 县	488500	2056		33670	13861	6640	1289	2917	345	32	49650	169931	23630	129911	7950	5820
台前县	350200	4839		12960	4868	1875	588	699	70	47	31110	111633	16550	93486	7020	11488
濮阳县	1090600	5255		68890	35151	23385	6969	6651	1630	95	130450	530285	74270	430673	24030	49332

## Sheet: 2004
County name	Population	Rural energy use (10^4KWH)	Machined cultivated area (hm2)	irrigation area(hm2)	N(t)	P(t)	K(t)	Compound fertilizer(t)	pesticide(t)	Mulch(t)	cropland(hm2)	crop yield(t)	wheat area(hm2)	wheat yield(t)	corn area(hm2)	corn yield(t)
朝阳区	1657000	46620	2136	5491	726	150	63	368	43	68	734	3398	131	690	433	2329
丰台区	932000	51496	2707	1770	379	98	10	369	50	38	785	2392	51	212	674	2039
石景山区	0	0								0
海淀区	1841000	25047	5596	2301	377	64	40	796	80	132	1436	6250	111	389	543	2863
门头沟区	237000	7522	749	1422	86	34	7	200	31	17	2141	2931	23	53	875	1635
房山区	752000	39668	19306	19850	5799	2274	680	3939	514	243	23354	97921	7259	33294	12194	55642
通州区	620000	44745	23512	35818	14641	2196	1520	7909	474	384	26961	143214	11309	61847	14105	76953
顺义区	554000	40367	24501	31510	10610	934	528	10461	540	655	19894	96064	5763	29603	12050	60662
昌平区	496000	34142	9234	9232	3047	430	139	1178	991	292	9014	31659	1224	5307	6414	23458
大兴区	557000	34178	35910	37560	20502	2578	1383	9369	1398	2140	23182	130165	9673	52515	10316	59555
怀柔区	272000	20226	6272	7951	3610	800	381	1965	253	429	9850	34320	1193	6283	5798	20881
平谷区	394000	20204	8294	10055	7181	501	560	5261	550	275	7902	30770	1532	8218	5308	19433
密云县	426000	14218	6629	13098	4318	637	398	2557	225	87	9820	34624	845	4039	8559	29032
延庆县	275000	5255	5011	9904	7217	1596	375	2928	147	45	19416	88081	27	148	16266	80638
塘沽区	460000	3459	4330	5170	685	78	12	273	51	107	754	2648	1	4	328	1595
汉沽区	168000	13036	3110	2330	1679	287	448	757	392	72	413	2706			153	1061
大港区	350000	15378	13900	10860	1646	589	195	388	62	26	12405	37800	2120	7800	4132	14635
东丽区	313000	24834	9228	13723	1611	500	255	923	86	560	3013	13209			1330	6933
西青区	322000	4982	13607	15529	5235	1805	477	3373	97	392	8209	48132	2501	13115	3294	23788
津南区	375000	35872	7590	13743	649	77	748	221	66	101	4128	20077			1241	5119
北辰区	323000	35857	16682	14511	2809	1094	373	1810	237	685	9848	45398	1052	4674	7054	35782
武清区	811000	128762	90010	74122	27206	9072	2842	11729	400	1154	86597	532836	36373	209719	47778	315985
宝坻区	650000	21971	66212	65260	29938	14327	4878	14617	392	1291	64546	363134	25003	121931	29235	180563
宁河县	363000	13685	39361	35838	11204	1940	889	3736	233	1551	6761	42425	47	184	2741	21134
静海县	516000	108140	63158	55359	12089	4991	1979	12365	351	1195	47077	233905	7208	31204	27461	171741
蓟 县	803000	30202	44350	42126	20059	1329	1862	11738	665	583	56872	375135	17042	107394	37082	255077
长安区	410931	12450								18
桥东区	296246	5600								12
桥西区	450062	9639								50
新华区	462846	9150								24
井陉矿区	96928	7411								5
裕华区	430950	4915	3842	4017	2687	379	233	1336	44	26	6460	41409	3219	20037	3010	20441
井陉县	319791	11270	11300	11351	5982	2939	13	637	188	10	26135	105995	8920	39873	10994	47912
正定县	437144	13013	27013	27303	25172	5906	2085	11224	462	233	39799	299840	19443	143377	16312	135310
栾城县	319222	11233	26476	26539	9305	4480	478	2025	387	95	34032	259138	16667	120002	15000	130725
行唐县	413463	13580	26782	28290	15170	1133	307	5376	515	160	45184	288484	16772	103590	18080	137300
灵寿县	311243	18792	15330	16208	6397	1849	213	1092	125	32	30000	131793	11580	53498	13634	61723
高邑县	175433	5661	16350	16118	4662	903	347	4778	310	62	18959	114327	8107	52636	9278	55943
深泽县	247353	13878	19580	19642	7753	2105	439	3701	150	33	26070	172381	11977	80156	10742	74695
赞皇县	230684	14672	13015	9630	2782	1555		5509	261	142	23609	109412	8000	39360	10000	54000
无极县	483969	16123	33780	35303	19345	5501	1391	3680	575	125	49852	349128	25667	188650	19668	141610
平山县	447790	8830	10666	16800	9129	4317	10	1036	203	126	36825	196620	15540	93706	14187	80866
元氏县	390217	8100	25333	28180	15240	6870	957	6270	510	400	44837	266003	19480	121500	18200	109200
赵 县	555051	30350	49784	50837	31971	9453	6646	12268	2096	89	62111	449105	31043	233289	23736	181578
辛集市	610200	24873	63521	69521	39861	13939	3154	5945	3643	706	73041	487014	33420	230598	28521	200962
藁城市	744365	49541	56112	54700	31169	10952	4025	12501	685	336	64382	485288	31324	235847	30132	232690
晋州市	512326	62968	32000	40582	19809	3277	982	8339	931	43	56898	369192	26090	177282	23544	159876
新乐市	448082	22300	26216	28006	19100	4125	4016	3100	770	495	37862	293795	17109	114957	18933	165001
鹿泉市	356396	99581	18544	22766	8518	2973	1036	3387	811	65	35245	203117	15518	87443	17298	104915
滦 县	536182	22611	46667	43030	20904	3249	8923	11184	562	616	43750	227165	11346	58848	26912	145414
滦南县	572432	13521	60000	67632	20785	906	3051	12335	681	880	55549	325652	11739	58990	27053	159670
乐亭县	491787	8828	47000	62012	28940	252	10729	33797	1141	815	46108	285119	9196	53956	21125	137115
迁西县	359506	15040	7296	9471	8748	197	301	5072	93	39	13665	70536	524	2121	9569	58295
玉田县	654889	32766	56000	62469	11222	2026	4628	30308	549	693
唐海县	136754	13460	23866	16267	6009	362	367	1083	426	177	17477	164608	48	258	1841	14353
迁安市	673011	53776	33333	32788	9334	804	1901	5583	207	521	41668	209174	9605	41836	24435	134881
海港区	516000	5388	1780	1098	883	151	83	809	47	20	2542	14429	1	4	1328	8574
山海关区	142000	1082	2533	3050	319	95	164	415	38	20	1642	10826	32	78	1049	8063
北戴河区	63000	1571	633	841	227	10	14	363	67	4	545	3574			297	2226
青龙满族自治县	508000	6007	7000	18670	7404	1040	1210	4453	765	15	28463	125880	722	3184	13355	73051
昌黎县	548000	21068	36000	45021	20667	1707	3120	21922	1717	979	53611	282557	8679	47421	28337	166802
抚宁县	510000	25565	26667	29154	7989	1484	995	11884	1488	529	26490	138491	89	395	12759	73825
卢龙县	418000	9375	23000	29220	10092	4126	6356	8456	800	227	36012	210010	1293	6756	13286	94856
邯郸县	395450	18423	32630	23840	10236	6143	1301	3045	96	86	36252	160113	15579	70946	14378	73957
临漳县	594626	7999	42046	48880	21823	13199	3996	4861	485	205	69582	465015	34980	221947	29749	223566
成安县	369890	8949	36982	35211	9228	4105	5641	5948	96	1302	33196	210937	17036	105027	12804	89884
大名县	750480	9831	66982	66070	16725	11354	3571	7873	1311	405	82899	457583	54712	306110	23426	135778
涉 县	386334	3206	10137	5740	2298	1370	258	5749	337	7	24339	83547	9616	33556	6212	27494
磁 县	641768	32000	26000	27806	12586	9328	812	4094	259	280	60552	271821	27333	122559	23350	116801
肥乡县	311608	6037	36800	37870	12224	9123	3252	5943	311	834	49711	288514	27685	150444	19632	128392
永年县	858335	14000	56900	54520	16415	8709	1598	10406	847	574	67023	436507	33133	209732	28205	204486
邱 县	204508	2343	31707	27000	11306	5437	1821	3119	557	1305	23085	132682	13334	72069	6978	47101
鸡泽县	251941	7005	24130	22030	6920	4016	1572	264	429	706	22413	119713	14002	73915	6712	40167
广平县	247871	5466	21000	21130	9007	3686	550	2209	550	292	29269	147016	14920	73490	11760	64378
馆陶县	292068	10107	28000	28060	9134	3914	2694	5624	283	339	36192	221272	18788	107711	15539	106020
魏 县	809927	4885	58600	49610	16470	7324	1046	4209	366	79	80585	414801	40582	210621	34609	187927
曲周县	409276	9878	63000	40202	22528	12252	1646	4843	583	671	51206	270897	26680	137669	23091	128247
武安市	718265	220000	43476	35380	11280	4978	1607	1038	353	119	54332	227018	12647	50455	23328	121469
临城县	195406	3951	17229	9755	3653	1626	722	2014	242	13	22794	65771	9716	34322	9023	25758
内丘县	255722	5169	19907	16333	6025	2807	480	725	234	9	33929	138331	15050	71130	13419	55462
柏乡县	180744	5318	16000	18521	5262	3792	554	1701	233	46	27558	177368	14207	97010	10821	71655
隆尧县	486458	23068	40020	43414	16710	7216	3422	9949	711	184	72474	459717	35950	217946	30503	215502
任 县	315223	17392	27900	29745	8107	3387	773	1352	441	106	45165	253150	22722	132078	20514	114507
南和县	318355	9055	28418	29360	7647	3025	295	2187	935	79	43919	233465	22214	124674	16605	94822
宁晋县	733221	23025	62520	64403	20034	10862	3108	8604	1245	500	98193	570853	47954	279204	44076	270118
巨鹿县	360387	7461	31300	26405	6126	2528	507	3224	419	457	30454	123338	13491	67433	8949	33102
新河县	164161	2300	22238	13327	2871	1412	694	938	382	236	23263	91774	9909	49495	8668	28786
广宗县	271641	5658	24774	18174	4341	2631	1943	1793	570	904	10702	51613	4088	21216	3768	19586
平乡县	278261	502515	26600	19750	5528	3505	1473	2677	141	198	32094	149976	14337	72059	13504	66845
威 县	536386	7552	62335	54083	11851	1798	3710	14573	1342	2504	11030	52664	5148	26255	1856	10813
清河县	360839	21731	28910	32408	8165	3922	1332	3174	482	634	31548	141239	15196	70551	11780	58558
临西县	330632	7405	33963	31653	11735	4044	1270	8487	567	1069	31565	191210	15020	83361	13030	95079
南宫市	449565	11450	51200	37011	9209	3631	3749	3964	946	2045	28555	126718	13360	62123	6306	31175
沙河市	471499	12360	20201	20230	5790	2400	1292	3368	371	5	37046	154720	16478	70956	13951	68643
新市区	419047	8479	3968	6187	3344	586	464	2420	141	181	7965	47188	3755	21030	4192	26104
北市区	291582	2240	1153	3122	1125	168	241	571	134	34	3242	19732	1643	9249	1548	10082
南市区	268352	5303	2432	3547	1721	370	293	1455	147	27	4380	25720	2154	12295	2211	13361
满城县	387248	19455	14000	23164	8253	1316	704	3081	594	299	31391	170345	13601	72544	14852	82796
清苑县	620108	15767	25305	51807	19418	5721	3632	11101	1079	892	57101	345486	25255	151029	27919	171707
涞水县	341414	7690	16000	15841	4417	346	172	1778	215	85	25573	109930	9110	42086	13546	56405
阜平县	209503	2244	2700	5446	2783	25	3	1686	116		12437	51215	2913	13107	5031	21830
徐水县	557475	12234	43571	41259	12920	3187	1293	9767	604	185	59203	338764	27478	160539	29521	168048
定兴县	563587	7774	28200	48405	10853	4683	2379	9029	646	263	59999	354556	28008	160783	29299	179498
唐 县	537738	8900	11437	19476	8649	6041	1226	975	305	31	37555	164337	14637	73550	14958	68342
高阳县	309934	12619	31259	29170	7209	967	130	3402	251	430	20004	95798	6651	33146	9939	50004
容城县	247475	5636	10667	21076	5555	1741	823	736	66	24	27927	182997	11893	72535	14044	101160
涞源县	264806	2144	8729	895	2720	952	21	424	157	10	19560	69166	149	657	13220	54590
望都县	261476	3874	19667	21701	7625	3013	1143	6168	274	78	25586	178640	12636	81526	11508	86758
安新县	410540	7178	27700	24332	6571	1433	336	2859	897	105	37244	172154	16384	80782	20347	88975
易 县	547626	10815	23168	20327	12074	2102	701	2805	689	90	40407	170020	12749	64829	20842	85973
曲阳县	545577	3246	22300	18190	6441	1220	416	3028	606	71	37965	169438	11551	53603	12622	63322
蠡 县	492839	35947	28000	41173	7925	1122	1001	8738	249	769	28792	144910	12948	64871	12386	67896
顺平县	300116	11651	12200	22330	10669	775	819	3097	490	135	25417	120274	10109	50799	11039	56271
博野县	252327	6170	18700	21575	8201	3829	2494	2265	567	64	22667	144521	9859	59894	10873	73393
雄 县	336343		12120	18617	6368	2698	629	1811	445	90	33446	195170	10417	58774	19967	124387
涿州市	594033	15454	44047	46556	11943	2027	1885	4636	355	240	53045	281898	20826	110180	25203	139040
定州市	1141263	24651	55200	76986	38350	12233	732	10257	1433	319	69565	444185	35344	217366	27721	182060
安国市	396437	5875	30000	32871	7823	2162	3252	8648	350	31	30664	204238	15929	100004	12336	87412
高碑店市	569683	11818	34980	31587	7104	2139	951	4460	199	414	49294	266725	20930	113916	24780	141238
沧 县	656312	45113	44332	79569	17783	7433	1430	9401	1916	496	102490	418815	40243	163003	42420	216152
青 县	392149	20281	45807	32721	8552	4325	1901	1885	650	841	45909	232709	14096	56230	26305	159372
东光县	349650	1122	43002	33521	2159	1682	6149	10005		923	25625	163416	12037	73849	12718	85482
海兴县	215091	2621	18700	10807	4073	248	41	1090	135	431	28398	96361	13075	32263	11902	56833
盐山县	403630	8129	25800	25350	7378	1309	505	3223	790	421	54877	244205	25962	88383	23740	139747
肃宁县	326938	12937	36600	34631	12455	5522	2192	2709	875	305	34892	193184	14397	81160	16624	101828
南皮县	350644	7917	36980	32430	5802	1504	722	4200	590	745	28237	135497	13381	61218	14100	71908
吴桥县	277042	8144	29353	36900	7351	2561	3744	6944	677	1203	30295	193811	14151	89151	15464	101242
献 县	568751	21682	50000	44303	13209	4318	1340	2829	370	559	68899	282281	29430	132186	28349	120688
孟村回族自治县	184777		17800	12382	3764	909	169	1923	213	67	23705	102827	11533	45325	8685	44267
泊头市	548022	25340	36600	41583	9113	5728	494	2216	1396	56	64048	303377	24956	131020	29561	148334
任丘市	770793	46158	48135	49500	17936	1555	665	9834	313	539	63368	310863	24669	123293	31157	164686
黄骅市	412400	16817	44899	13281	5827	2486	491	2699	540	353	54819	169403	27823	75654	11637	55304
河间市	766845	41052	61389	75393	13317	2557	1337	5091	766	844	73789	315490	27734	125789	32941	156631
固安县	393371	12032	40000	41330	13004	4432	1382	4609	859	663	40456	227090	16667	99324	19402	112338
永清县	367651	9148	39000	32230	11723	1657	1152	5576	254	778	21184	115812	4466	24199	14075	83487
香河县	305050	12258	22670	23310	12468	73	1677	8174	185	110	30168	184007	11513	68889	18081	112848
大城县	456523	29071	44800	31970	5846	1428	652	2687	218	360	39728	161879	10486	39829	22655	105006
文安县	456253	45682	45000	33990	5657	135	274	3909	200	1024	29119	126586	7000	29395	15639	85857
大厂回族自治县	111686	4878	10309	10309	2637	70	573	2374	65	15	14787	85085	6074	35698	7917	46556
霸州市	566128	110000	42000	39500	17429	3974	676	4000	200	664	35398	212185	8018	40503	24064	163066
三河市	477817	36685	26020	34140	16698	790	1543	9343	509	164	36203	220125	14285	82781	20368	131805
桃城区	444626	30582	34495	27692	6541	4848	572	1083	444	593	29055	178688	13882	83732	13222	88411
枣强县	375524	14262	45420	51409	6777	3798	1292	3781	687	1174	49293	272132	20141	116620	19856	115714
武邑县	305644	10816	49253	41487	5904	4199	1911	3764	537	532	47109	261722	21527	130500	20040	111905
武强县	207180	3134	28413	22041	2906	1324	311	854	69	165	28653	154594	13072	77647	11611	67750
饶阳县	285063	10746	32940	29280	8338	2138	1492	4127	227	773	26268	149098	11539	71259	12869	72470
安平县	310302	11592	29333	30851	7074	4018	1144	1563	280	262	36586	196101	16517	99150	15521	85180
故城县	465762	10049	47667	40093	12029	6721	1246	7335	845	1937	47601	276832	22668	138728	21460	120842
景 县	497073	10908	76140	71600	16096	7413	2887	6551	890	885	85777	506333	38120	233225	39522	244829
阜城县	324834	7277	38973	33060	5116	1246	2410	6068	1006	553	50477	314494	20667	124829	26106	176086
冀州市	362612	20955	53300	48166	9108	3249	3071	9300	1339	1615	29472	171166	13664	82293	12658	78694
深州市	564091	17396	75000	80000	24897	12748	3554	8898	1592	972	66515	377473	32703	201614	29845	166732
天桥区	485800	15300								18
济阳县	530300	5905	64951	45466	27469	10392	1919	5947	832	5186	37846	223444	13144	66941	11844	75150
商河县	597964	5937	66060	59860	109418	53384	7065	37650	490	1714	69522	449131	33993	202904	24862	170056
河口区	204887	1319	12590	11980	1646	715	336	1309	215	516	2973	15263	1310	6085	964	7231
利津县	291713	5244	36820	36210	16383	6118	2333	12016	774	1467	15479	70137	5688	30041	4790	26074
德城区	580000	6397	514100	8290	4853	1377	577	4718	580	381	21443	131281	10309	62209	10234	65599
陵 县	560000	5352	60000	49930	17549	7520	1070	8211	742	1520	68397	456095	32187	198914	34253	243432
宁津县	460000	5298	47000	42150	10218	6185	2332	8134	656	858	36480	240642	16667	100500	18933	135184
庆云县	300000	6589	19000	35000	10574	962	676	4791	550	16	32225	174240	14304	81942	15835	85282
临邑县	520000	5205	51700	43750	16888	4912	660	7563	552	542	64962	451220	24447	152547	38437	291538
齐河县	610000	6755	62000	48970	25193	14201	3584	7950	650	2445	76974	480827	31424	204570	39280	257920
平原县	450000	3932	50570	43420	9779	7145	2881	8115	758	1564	49478	332114	21323	136190	26126	185926
夏津县	490000	23847	52570	46050	9289	2639	3024	10449	1151	1825	26958	162156	10592	55606	12244	82153
武城县	370000	2161	33030	37360	10694	2384	1129	4312	374	1352	29402	201494	14233	96201	14022	99572
乐陵市	650000	3399	61630	38660	25996	3505	493	11607	487	1898	64698	439734	30280	202613	30465	218436
禹城市	510000	6235	62600	45080	22984	7103	2553	10640	679	645	69424	478292	31862	213145	36073	260384
东昌府区	1012228	14407	61200	69080	20401	5266	4085	12743	558	852	83120	487015	40464	232856	39673	244584
阳谷县	754929	12013	47800	59090	25527	11177	2039	7026	781	512	67154	391612	30318	176451	33488	205952
莘 县	966292	17247	55500	73910	29421	6877	7173	23081	985	723	97427	568997	48588	277049	43374	273256
茌平县	572578	12816	38300	64790	17315	7192	4504	13127	1239	1058	76329	453839	37518	220713	35066	220795
东阿县	418331	4483	39000	38830	14285	3241	2877	7789	314	568	56125	319485	24120	141500	29756	172823
冠 县	739428	16700	58400	68100	20116	6280	3217	11577	967	349	74830	450466	43020	246644	25333	158078
高唐县	474537	5869	53230	56040	17134	5950	3496	8178	890	810	49291	310306	24311	141604	23373	161710
临清市	726220	14303	63420	55730	25811	12312	9870	15920	1118	681	48571	290576	22213	137427	21703	136121
滨城区	621966	379	41630	36500	27826	6540	13630	41045	417602	1497	42977	225347	22531	111275	19401	111532
惠民县	624552	2398	55510	49750	39539	7878	35304	27054	1081299	804	61704	348005	31015	172350	29489	170299
阳信县	436564	444	34830	23330	5975	5844	19560	16734	289264	412	48728	254332	24200	134380	22462	113407
无棣县	437113	1506	46680	19670	1300	16	22000	61890	177257	980	29228	108774	13236	49635	15261	57769
沾化县	384804	1392	49410	35350	14472	4674	28249	36805	320649	978	33282	155463	17894	75960	11361	68104
安阳县	942600	17516		47640	24507	8580	1020	10207	1160	71	71210	360191	39320	200522	26850	147024
汤阴县	454900	8010		38580	14091	6231	4185	9817	428	220	49950	276961	28030	146660	18400	114994
滑 县	1252800	19760		96140	51249	14760	4550	15119	1839	303	162250	1049919	107250	676965	45710	328661
内黄县	724500	12536		56740	22537	10312	6662	12564	1081	442	67750	371263	50420	267962	15270	91908
林州市	1002800	32698		33720	14851	8797	1505	8509	305	27	66430	237703	31300	106061	23920	99351
浚 县	665300	7589								106
淇 县	252700	2968								4
新乡县	316000	40375		23470	13710	7154	1882	4912	408	23	27810	167946	16670	103003	9560	55669
获嘉县	398000	6627		29921	16071	4975	1399	2935	468	82	41790	281717	19130	132113	14360	86738
原阳县	680200	5502								60
延津县	480800	5987		36228	13015	5086	544	3576	710	68	53830	310377	36830	212698	12820	75218
封丘县	740000	5821								143
长垣县	820000	9935								143
卫辉市	485600	7530		31660	22026	9357	3413	4788	739	135	53060	289570	28420	154512	23270	130894
辉县市	786000	76878		58360	22247	12209	3102	12493	619	33	82980	393023	42420	211956	36870	169016
修武县	280900	7580		18670	5934	2124	153	6360	340	14	28950	168004	15590	90145	10320	64792
博爱县	433100	14353		20080	17624	5360	1782	13179	489	62	25730	180371	13040	90114	10630	80812
武陟县	674900	12810		37980	20779	10320	1587	11975	746	152	64390	450420	35140	254486	22090	150669
温 县	424500	18703								96
沁阳市	466900	16277								102
孟州市	367800	14299								144
清丰县	676700	9418		57280	30835	14692	6013	9684	747	178	69050	464654	44070	285554	21240	157114
南乐县	487700	9472		34830	19484	10475	1529	3686	708	273	53050	362897	30060	198931	19140	137232
范 县	489700	2170								35
台前县	345300	4990								50
濮阳县	1105100	5968		82800	35237	21461	8063	9308	1639	98	126420	700389	74080	430992	17320	94119

## Sheet: 2005
County name	Population	Rural energy use (10^4KWH)	Machined cultivated area (hm2)	irrigation area(hm2)	N(t)	P(t)	K(t)	Compound fertilizer(t)	pesticide(t)	Mulch(t)	cropland(hm2)	crop yield(t)	wheat area(hm2)	wheat yield(t)	corn area(hm2)	corn yield(t)
朝阳区	1711000	51734	2475	5486	547	125	36	261	40	66	830	3825	144	774	595	2727
丰台区	974000	92944	1754	1189	319	52	10	252	23	55	1003	3380	96	348	864	2969
石景山区
海淀区	1918000	18193	5584	3596	572	50	34	3851	876	36	1263	6292	69	259	686	3655
门头沟区	238000	8110	790	714	134	28	9	253	13	20	2160	3517	24	67	954	2324
房山区	754000	43150	21263	20108	6020	2120	702	4093	453	244	28192	121552	9567	43572	15440	71316
通州区	629000	46203	24899	33875	14129	2526	1151	7632	513	300	35731	183931	14004	74113	20610	106578
顺义区	559000	40381	27220	33161	11264	1304	716	9485	420	460	27902	140350	9397	48489	16357	86111
昌平区	482000	37165	7570	9438	2614	449	324	3068	280	131	9495	37277	1319	5431	6720	29153
大兴区	566000	35569	34640	37086	20739	2494	1639	10542	1054	1936	31070	177180	12738	69184	15692	90780
平谷区	273000	13268	5909	8069	3436	696	109	1693	305	85	10638	48181	1993	9235	6100	32818
怀柔区	395000	20293	7454	10369	6259	371	538	4863	365	262	10068	45584	2955	15875	6433	27676
密云县	425000	8617	2589	7519	4517	783	357	2520	164	83	11363	44000	982	4677	9063	36223
延庆县	276000	5786	3398	10793	7486	1033	584	3413	131	54	22468	139172	54	335	20196	133494
塘沽区	462000	4851	4100	5170	707	98	15	252	55	110	1019	4107	10	37	560	2797
汉沽区	169000	12713	3410	2330	1519	338	403	876	377	92	536	4084			276	2151
大港区	355000	17858	12610	10860	1824	625	206	402	68	27	16004	43136	4486	3815	6447	29523
东丽区	318000	24515	9150	13723	1486	399	250	1013	127	521	2627	12015			1589	7467
西青区	325000	49178	12000	15529	4094	1678	420	2820	99	396	8702	45686	2588	11906	3906	22849
津南区	381000	41947	8000		583	85	182	277	79	108	4333	23360			2988	17499
北辰区	330000	42151	15370	14511	2758	969	355	1578	219	608	10554	53179	1416	6811	7600	42007
武清区	817000	143164	89800	74122	27497	9291	2970	12954	380	1181	93643	595700	38361	223465	53712	367072
宝坻区	650000	24521	73640	65260	31354	14609	5217	14286	400	1849	71295	405227	28653	149621	33566	194397
宁河县	368000	16844	37900	35838	10922	2010	879	4127	285	1243	12474	88259	463	2151	5635	41040
静海县	523000	117896	62660	55359	11857	5137	2273	14109	544	1032	61809	299366	15019	56047	33724	211585
蓟 县	807000	32046	45820	42126	20517	1503	1940	12559	699	574	66810	412222	24880	149904	39809	252777
长安区	416907	12824	2000	4169	3061	941	350	598	471	144	4941	32990	2390	15789	2219	14779
桥东区	330671	7089	474	475	225	19		153	39	21	468	2641	277	1495	191	1146
桥西区	465997	10170	1489	1447	459	88	111	373	20	47	766	4711	365	2085	362	2462
新华区	477296	9077	1937	2202	456	130	134	539	49	33	1579	10040	795	4783	784	5257
井陉矿区	97185	8478	1467	1934	1038	151	3	288	50	10	3157	17384	1447	7986	1516	8852
裕华区	453395	2151	3815	3815	2675	363	232	1338	42	50	6084	39287	3000	18707	2946	20020
井陉县	320305	11461	11300	11356	2934	2780	12	749	176	40	25174	104059	9012	39464	11441	50626
正定县	438949	13352	27013	27303	25290	5885	2091	11189	468	767	40815	308620	20476	151498	16568	137996
栾城县	321482	12986	26579	26579	9790	4947	509	2081	285	142	35629	272785	17412	125562	16000	139679
行唐县	416772	13178	26841	28550	15190	1099	334	5709	546	242	46208	296771	17230	106395	18543	141828
灵寿县	312235	20550	15330	16208	6405	1924	231	1094	81	104	30113	136936	11870	56620	13445	63163
高邑县	175427	7960	16350	15970	4659	906	349	4807	299	412	18959	116597	8300	53909	9298	57880
深泽县	247774	14359	19779	19800	7737	2099	468	3755	170	69	26727	180150	12462	84177	11642	81131
赞皇县	230570	15801	13025	9630	2841	1602		5730	305	282	24131	111158	9467	44304	9667	52202
无极县	485057	21796	33780	35303	18112	5516	1391	3680	580	470	49852	349868	25667	186727	19668	143970
平山县	449828	9280	10666	16800	9134	4325	12	1148	205	132	36771	202616	15828	95443	14015	83810
元氏县	391623	8623	25333	26080	15310	6907	1013	6445	515	620	45168	269453	20666	128800	18200	109746
赵 县	556124	31050	49784	50590	32052	9513	6612	12303	2087	202	62724	457269	31462	236674	25105	192840
辛集市	610048	25256	69506	69506	39910	13925	3164	6016	3637	1656	76637	512899	37396	258762	28335	200983
藁城市	746197	58658	50112	54700	31153	10955	4105	12699	618	963	65354	498322	32701	245644	29774	235939
晋州市	517205	77019	32000	40582	19789	3264	983	8449	967	94	57029	386700	27161	192707	22698	162260
新乐市	453325	22290	26293	28006	19105	4127	4031	3100	260	600	38000	294121	18175	122681	18125	158594
鹿泉市	358673	100738	20475	23278	8490	2919	1056	3275	791	61	35747	214620	16226	94872	17198	109300
滦 县	541026	22914	46667	43630	20905	3250	8925	11087	542	620	44625	238312	11965	62664	27810	154546
滦南县	577089	13857	60000	67456	21099	910	3185	12469	711	824	58862	355771	13017	66838	27157	160630
乐亭县	492845	9087	4900	61768	29101	246	10248	34514	1147	775	47772	297630	10012	58656	21657	139366
迁西县	364749	17610	7312	9528	8685	192	279	6062	90	41	13851	70923	494	2037	9756	56694
玉田县	659798	35899	57035	62654	24392	2181	6179	31094	865	877	74999	406812	23560	121481	42116	248846
唐海县	137480	25498	23866	23866	5860	346	383	1382	404	107	20235	191554	101	483	2974	23028
迁安市	687167	141426	40000	32902	8844	777	2591	5663	190	570	44082	217714	10341	45730	26633	140620
海港区	566124	6090	2141	1473	689	138	35	215	83	34	3475	19753			1945	12648
山海关区	141209	1109	2305	2520	380	87	169	1146	23	13	1944	11688	15	72	1522	9400
北戴河区	68987	2780	633	286	263	3	15	315	71	7	567	3920			357	2675
青龙满族自治县	525594	7545	7000	18743	7742	1046	1116	4766	845	19	28681	130254	483	2329	14294	82229
昌黎县	549636	25601	35700	46073	21291	1470	4253	21325	1787	908	58190	315043	11679	62357	31156	185866
抚宁县	516268	26197	27430	25060	7852	1489	1021	12049	1434	552	26007	144928	62	273	13095	78012
卢龙县	418623	12135	23400	29250	10278	4106	7188	8920	979	208	36185	216013	1225	6616	13903	99004
邯郸县	398894	23587	31288	23672	11820	7926	1674	4388	269	117	38566	176382	17733	81352	15544	79430
临漳县	598962	8678	44506	48880	22914	12803	4763	5249	527	364	71348	487367	36139	229871	30396	236173
成安县	371635	9200	36921	35200	22327	9708	6052	7875	391	1350	40548	259393	23467	145376	13444	96393
大名县	762097	9911	70000	66070	15518	10944	3488	7990	1270	408	84048	468790	55383	310860	24438	144503
涉 县	390467	3395	9480	5735	2299	1404	281	2972	436	34	24050	82543	9630	32011	5955	26554
磁 县	646925	29398	26000	31700	12838	9518	1099	4134	277	317	60854	283129	26985	121611	22741	121870
肥乡县	306870	6265	37333	37870	15008	9947	6226	5575	325	961	49305	290449	26780	145753	19999	134049
永年县	860968	17000	56900	54490	18729	10094	1916	13355	895	635	67528	441731	33554	212141	28295	206750
邱 县	209631	1605	31707	27300	10689	5252	2014	3114	372	1239	17564	102212	9676	52841	5650	38307
鸡泽县	253165	7625	24200	22030	7221	2731	2525	2516	421	457	24489	133158	15703	83729	7230	44242
广平县	252100	5556	20000	22970	8997	3973	618	2812	560	295	30005	157528	15652	79695	11793	68299
馆陶县	299738	10144	28000	28080	8445	3728	2926	4380	329	394	37529	229658	20086	115493	15167	104216
魏 县	815429	4885	58615	49940	16500	7328	1049	4216	368	79	83079	432300	42177	219529	36258	198513
曲周县	413386	10043	36667	40400	23249	12779	1711	5079	581	724	53199	286528	27353	142000	24430	139373
武安市	725565	236327	43476	35430	11991	5194	1082	1207	329	99	60071	251257	18332	69024	23330	124305
临城县	196737	3102	17337	9728	3679	1643	734	2015	243	12	23260	69287	9967	36211	9230	27031
内丘县	256541	5262	19907	16406	5820	2657	484	728	239	8	34054	148435	15354	74782	13598	62070
柏乡县	181842	5556	1600	18571	5259	3731	573	1822	217	45	27690	179469	14277	97587	10911	73319
隆尧县	490399	25311	40020	44866	16937	7404	3620	10113	711	246	75941	488544	38058	235191	31918	227178
任 县	308448	17976	28000	30145	8050	3193	799	2301	467	107	46556	268298	23651	142240	21392	120219
南和县	321591	9519	28418	29848	7647	3136	324	2197	1000	191	44889	245053	22736	128313	18261	105193
宁晋县	737261	24423	62204	64527	20107	10989	3101	8996	1287	371	101341	603899	50791	303957	45929	284958
巨鹿县	362764	8163	30270	28771	6230	2604	665	3235	471	424	32966	143446	16269	82049	9172	39713
新河县	165302	2579	21887	13327	2630	1345	473	1304	391	237	28259	117360	13300	67631	11010	38735
广宗县	272202	5382	33406	18174	4001	2522	2034	1801	539	927	21179	103271	8920	45821	6941	37512
平乡县	277189	10601	26480	19928	5630	3573	1539	2754	143	168	32591	156954	14861	74323	14102	73071
威 县	537690	7879	61095	54959	11798	1759	2947	15363	985	2264	24590	117510	13969	69296	4802	25297
清河县	356704	22496	28910	33755	8200	3730	1321	3426	527	443	36428	169264	19293	92077	13700	67813
临西县	330858	8098	33963	32467	11980	4246	1301	8976	561	797	37811	223354	19506	108258	13985	96038
南宫市	451853	11474	51200	37042	9805	4025	4474	4544	984	1853	35527	162808	17673	83920	9622	47488
沙河市	473182	13153	20201	20230	5828	2403	1058	3570	382	3	37608	157746	16987	70963	14254	71379
新市区	423809	8517	4051	6131	3284	585	464	2520	145	186	7668	46477	4051	22995	3599	23429
北市区	311963	2359	1622	3052	1147	176	258	579	156	46	3218	19964	1622	9262	1562	10596
南市区	271332	5355	2192	3533	1752	369	291	1471	152	28	4399	25634	2192	12375	2183	13175
满城县	387515	19893	14000	23070	8290	1320	717	3092	640	317	31293	174911	13750	75078	14650	84671
清苑县	611774	17125	25305	51567	19640	5700	3474	10840	1078	799	60053	367290	27863	166847	28476	178921
涞水县	342671	7645	17960	16155	4534	463	185	1814	217	116	26157	115525	9579	45691	13671	58364
阜平县	209868	2362	2700	5446	2710	25		1640	150		12572	53703	3009	13539	5058	23252
徐水县	557287	13806	43966	41241	13051	2698	1153	10336	581	179	60158	354480	28058	164477	30150	181351
定兴县	565310	8843	28200	48405	9685	4803	2724	9812	499	438	61005	368581	28683	170030	29569	183623
唐 县	542469	9281	11437	19619	8744	5543	1268	1199	312	27	37514	170250	14844	75706	14851	72984
高阳县	312068	12973	31259	28970	7426	732	177	3312	248	463	25983	128033	10111	52323	13896	70832
容城县	250294	6183	17333	21024	5462	1574	1386	783	66	24	29720	200043	13343	81436	14655	110968
涞源县	265196	2563	12400	905	2688	896	21	414	152	10	19471	69071	133	600	13812	55153
望都县	261968	3982	19667	22471	7590	3151	1152	6341	274	75	26133	181985	13122	85250	11577	86268
安新县	413520	7251	27700	25115	6613	1445	339	2887	272	249	38394	190383	17695	91587	19559	94567
易 县	548590	7317	23198	19436	11454	2240	1100	3548	805	110	41157	183048	13587	71331	20729	91834
曲阳县	546209	3619	22300	18155	5848	1220	421	2972	619	55	38317	172423	11793	55409	12237	65520
蠡 县	491422	39799	28667	44622	8024	1136	1030	9065	306	761	32882	164830	15274	77513	14177	75401
顺平县	301226	11820	12200	22500	11100	834	956	3166	516	153	25483	122427	10126	51186	11280	58366
博野县	252673	6767	18700	21575	8296	3909	2524	2298	67	569	23529	152428	11105	68413	11039	75780
雄 县	337269	25182	12690	18671	6371	2700	631	1814	450	93	34792	205016	11396	65005	20239	127336
涿州市	597464	15929	43767	42322	14304	2353	2217	5152	345	242	54073	293328	21799	114528	25723	148104
定州市	1150859	25980	71000	77004	38362	12249	748	10276	1585	521	72496	464159	36456	224207	30420	200772
安国市	397298	6008	30000	32871	7839	2170	3258	8656	350	31	31257	209070	16227	102254	13043	93012
高碑店市	571597	13545	34980	42100	7067	2233	975	4554	203	377	50515	281124	22128	122891	25250	148042
沧 县	658101	54842	63907	81733	18246	7446	1487	10236	1782	345	111854	445055	45602	169101	48622	242233
青 县	393966	22681	45881	32732	9531	4893	1730	1982	738	465	53937	231908	21123	68984	28535	149980
东光县	349389	12980	39333	45458	14846	2395	2103	1288	1084	1143	39736	231711	19881	113970	19348	115261
海兴县	215930	3960	18700	11303	5311	264	63	1986	151	288	32654	92316	15573	34573	13010	50823
盐山县	406900	8897	28500	26865	7727	1308	528	4576	793	381	59203	254492	29009	98515	25306	141494
肃宁县	325308	17348	36600	35489	12604	5511	2365	2818	909	348	37954	221298	16231	94205	18993	119340
南皮县	354188	11369	30100	32670	6236	1765	1130	5061	567	823	36810	159995	17810	68795	17887	88119
吴桥县	278298	9976	29353	36910	7016	2915	4453	7312	669	1158	36190	215928	17650	104100	17575	107370
献 县	571960	30255	52000	47798	13548	4573	1862	4272	350	625	73905	324916	32645	146900	33896	157192
孟村回族自治县	186452	28796	20195	12882	3801	921	194	1860	220	51	26108	97239	12384	33697	10205	50165
泊头市	551519	33600	36900	48541	13464	7286	1869	4198	1505	76	71210	340671	26800	140058	35355	177361
任丘市	788179	52817	48095	49500	18737	1649	687	10793	236	266	73470	393954	31782	167164	35314	206592
黄骅市	497217	35087	43600	22679	6650	2857	388	3562	1809	254	62852	164524	29826	47129	14898	71327
河间市	771179	43358	64163	77047	14374	2699	1463	5015	802	874	85866	384448	36439	169441	36274	181065
固安县	394352	12298	40000	39240	13141	4476	1396	4649	881	689	43901	252439	20000	119415	20856	121938
永清县	367508	9541	39000	32270	11752	1725	1278	5327	254	778	26900	148489	6268	34131	17780	106464
香河县	305222	12306	22670	23310	12476	74	1678	8190	181	114	31226	190976	12573	75438	18078	113296
大城县	456980	33722	28334	32320	6347	1528	676	3204	223	367	46925	206250	16263	60743	23426	125266
文安县	458666	47459	49333	33750	5545	229	213	5085	214	937	38812	181745	12361	52007	20744	118125
大厂回族自治县	111694	5151	10311	10310	2433	70	498	2377	63	8	14789	79353	6074	35698	7917	41019
霸州市	570602	180000	42000	39900	17148	3739	562	4045	250	627	39866	231661	10259	53240	25465	167124
三河市	436202	37955	26700	348600	16822	737	1409	9813	543	145	38272	220582	16500	92238	20680	124809
桃城区	452288	35802	33911	28162	5201	2821	543	1493	423	545	31773	191690	15712	90265	15425	98802
枣强县	380167	15817	45440	51747	6965	3856	1301	3791	760	1238	54729	299743	24522	134650	19939	121248
武邑县	308542	12641	51011	43302	6193	4177	1980	3777	554	567	49913	273309	23767	136042	20889	118666
武强县	209108	3381	28413	22228	3259	1311	389	965	71	178	29537	156847	13435	76176	12156	71379
饶阳县	286014	13811	32940	333241	8536	2512	1734	4044	227	820	28599	159555	13796	79175	13304	75875
安平县	311876	22365	29333	30850	7406	4385	1137	2099	293	186	36304	196945	17843	102240	16526	88723
故城县	471852	10509	51470	40273	12924	7405	1377	8337	842	1572	59500	345752	30057	173579	26564	159234
景 县	500631	11176	74900	71610	15093	7315	2978	6573	882	835	91315	527424	42990	247622	40783	255589
阜城县	326988	18284	38973	37266	7360	2089	2988	6590	1143	714	50996	304172	22160	127974	25404	162865
冀州市	363142	23999	53300	48634	10402	3481	3183	9499	1324	1651	34754	203913	17166	99837	14861	94573
深州市	565678	29348	75000	80000	24746	13362	4709	9981	1579	811	80070	450111	40988	237075	35407	204010
天桥区	492100	15900	6300	5600	2247	1203	43	644	35	18	9157	41147	4343	23502	3753	13098
济阳县	530900	6300	74000	48200	27816	10392	1919	5947	917	5186	69305	450521	32639	203287	26291	185351
商河县	597964	5900	66500	59900	7094	7794	7065	37650	490	1714	80440	534773	34106	206820	45143	323691
河口区	207084	1172	13440	12720	1632	725	179	1219	209	451	3932	18744	1902	9200	1053	7072
利津县	293049	6257	36820	36810	15794	5989	2404	12015	848	1495	21195	95315	8815	46518	7007	32583
德城区	580000	6397	514100	8290	4853	1377	577	4718	580	381	21443	131281	10309	62209	10234	65599
陵 县	560000	5352	60000	49930	17549	7520	1070	8211	742	1520	68397	456095	32187	198914	34253	243432
宁津县	460000	5298	47000	42150	10218	6185	2332	8134	656	858	36480	240642	16667	100500	18933	135184
庆云县	300000	6589	19000	35000	10574	962	676	4791	550	16	32225	174240	14304	81942	15835	85282
临邑县	520000	5205	51700	43750	16888	4912	660	7563	552	542	64962	451220	24447	152547	38437	291538
齐河县	610000	6755	62000	48970	25193	14201	3584	7950	650	2445	76974	480827	31424	204570	39280	257920
平原县	450000	3932	50570	43420	9779	7145	2881	8115	758	1564	49478	332114	21323	136190	26126	185926
夏津县	490000	23847	52570	46050	9289	2639	3024	10449	1151	1825	26958	162156	10592	55606	12244	82153
武城县	370000	2161	33030	37360	10694	2384	1129	4312	374	1352	29402	201494	14233	96201	14022	99572
乐陵市	650000	3399	61630	38660	25996	3505	493	11607	487	1898	64698	439734	30280	202613	30465	218436
禹城市	510000	6235	62600	45080	22984	7103	2553	10640	679	645	69424	478292	31862	213145	36073	260384
东昌府区	1024120	14360	61470	68510	19226	7215	5075	12861	567	560	103516	644599	60814	338426	40038	295802
阳谷县	756496	11471	47900	386420	26869	9540	1944	9191	852	473	86275	542239	48336	295814	34635	236383
莘 县	970411	15111	56000	388740	28853	6848	7048	22687	1460	1174	105583	621427	55773	312719	45180	292089
茌平县	576499	15101	38700	237510	17253	7397	3825	9635	1267	1015	89142	530610	43468	250376	42568	269455
东阿县	419701	4974	39770	180190	13252	3519	2641	7890	232	476	64778	392032	32853	194639	29907	192452
冠 县	741913	12522	59400	461080	20165	6884	2787	11524	1013	321	88076	523416	53648	290504	28427	189750
高唐县	477256	6557	53200	294500	19206	6326	5153	11224	1358	1782	64991	372814	35414	203878	27720	161330
临清市	728577	21113	68360	294070	17400	7500	5180	11245	1057	765	67503	382617	37595	219931	25818	146488
滨城区	627986	6204	35260	31620	40856	19224	6484	28324	1576	663	42915	252883	22359	123915	19017	121152
惠民县	626829	8547	59950	39750	76657	39710	9359	49497	832	2950	63521	422331	32321	203622	30908	217901
阳信县	439537	5674	24830	13330	41038	7251	7138	24825	448	310	54599	321617	27085	154467	26577	164537
无棣县	440347	13150	37010	19670	97500	1510	25	32461	1290	982	47258	253301	22095	100753	24000	149141
沾化县	386011	1663	38010	24440	23860	11454	4444	18240	889	1050	33046	200216	15086	80383	16139	114771
安阳县	951000	24158	40000	48040	24776	8784	1285	10031	991	79	75360	376151	42050	211285	28910	155188
汤阴县	458000	7728	35670	38830	14881	6032	4195	11455	430	232	53010	287710	28810	149109	20230	122680
滑 县	1294000	20275	106670	97140	47203	13157	4226	24054	1560	325	167160	1085906	108090	686310	49480	355810
内黄县	728000	12613	50670	57210	23789	10524	6248	14110	1100	576	70700	382525	53130	277797	15600	94897
林州市	1009000	32892	29330	34120	14962	8810	1545	8597	307	27	68190	237923	31130	100848	25240	107767
浚 县				53210
淇 县				20470
新乡县	318000	17269	20270	21520	14497	7400	2196	5535	465	23	29250	177251	17120	105451	10630	62473
获嘉县	406500	8232	25330	28860	15392	4966	1525	3822	465	86	42580	289734	19350	136834	14960	89594
原阳县				49240
延津县	488700	5643	42560	36320	54600	19803	1873	22163	758	57	59790	338480	40000	229184	15370	87379
封丘县				53330
长垣县				42720
卫辉市	481400	5299	32070	31450	22190	9275	3467	4825	755	139	52850	299187	29180	160290	22380	133848
辉县市	790200	78435	41400	50530	21379	12313	2757	14017	647	44	83540	411631	42590	215804	37680	185708
修武县	295800	8223	16660	18690	5668	2159	151	6908	376	14	28980	173375	15190	90643	11080	71537
博爱县	433200	17154	16330	20080	13053	5530	2013	13525	509	85	26330	190583	13350	96537	10830	84921
武陟县	691100	13597	34500	38180	20974	10375	1632	12385	824	62	64530	455660	35260	255406	22370	154989
温 县				24240
沁阳市				28030
孟州市				22510
清丰县	656800	2288	53490	51890	31090	14255	5064	11347	751	177	73710	484274	47220	303152	23000	159398
南乐县	489700	5216	33170	30910	22577	13570	3202	6320	725	347	54170	365732	30380	200645	19990	138743
范 县				32150
台前县				13720
濮阳县	1062700	4701	69900	66840	38237	23461	8803	11508	1680	117	128460	694765	74430	424261	18070	106175

## Sheet: 2006
County name	Population	Rural energy use (10^4KWH)	Machined cultivated area (hm2)	irrigation area(hm2)	N(t)	P(t)	K(t)	Compound fertilizer(t)	pesticide(t)	Mulch(t)	cropland(hm2)	crop yield(t)	wheat area(hm2)	wheat yield(t)	corn area(hm2)	corn yield(t)
朝阳区	1745000		1535								511	2867	111	581	347	2070
丰台区	996000		1602								891	2607	95	218	769	2333
石景山区	352000
海淀区	1989000		4515								967	4944	100	374	504	2643
门头沟区	239000		921								1987	3640	22	64	950	2617
房山区	758000		21110								33120	144570	12357	53659	17853	84978
通州区	637000		14948								41580	215468	17133	83057	23210	128427
顺义区	562000		25758								33157	168235	10498	49110	20370	112728
昌平区	492000		7738								9375	37817	1551	5469	6484	29866
大兴区	575000		29549								37072	213533	14805	76269	19039	117055
怀柔区	274000		5644								11022	51695	2204	9366	6448	36769
平谷区	397000		80								12094	64120	2689	13540	8277	47046
密云县	429000		1472								13512	52359	1251	5806	10056	40830
延庆县	278000		6683								24087	145091	47	272	21524	139252
塘沽区	462000	4851	4100	5170	707	98	15	252	55	110	833	3699	16	68	508	2705
汉沽区	169000	12713	3410	2330	1519	338	403	876	377	92	505	3174			278	1778
大港区	355000	17858	12610	10860	1824	625	206	402	68	27	12164	41489	2688	3909	4949	26889
东丽区	318000	24515	9150	13723	1486	399	250	1013	127	521	1910	9676			1400	7301
西青区	325000	49178	12000	15529	4094	1678	420	2820	99	396	8086	43391	2412	11242	3467	21211
津南区	381000	41947	8000		583	85	182	277	79	108	3807	19688			2739	14893
北辰区	330000	42151	15370	14511	2758	969	355	1578	219	608	10258	52388	1053	4903	7634	43063
武清区	817000	143164	89800	74122	27497	9291	2970	12954	380	1181	94086	609864	38874	226141	53940	379193
宝坻区	650000	24521	73640	65260	31354	14609	5217	14286	400	1849	72916	434937	29832	156036	33547	216197
宁河县	368000	16844	37900	35838	10922	2010	879	4127	285	1243	12094	88914	329	1706	6893	53531
静海县	523000	117896	62660	55359	11857	5137	2273	14109	544	1032	51746	266319	8654	32808	33395	210217
蓟 县	807000	32046	42126	33733	20517	1503	1940	12559	699	574	71136	455773	28246	166087	40972	279936
长安区	417972	12450								18
桥东区	335446	5242								5
桥西区	474546	8114								14
新华区	483169	8365								24
井陉矿区	97059	8652								4
裕华区	469284	2290	3386	3386	2481	376	204	1226	40	18	5813	37867	2960	18560	2853	19307
井陉县	320837	12128	11300	11432	5939	2761	11	914	177	8	26510	110124	9100	39000	11600	52266
正定县	440869	13619	26013	27303	25272	5881	2098	11183	469	244	40533	306527	20671	153015	16230	135433
栾城县	323636	13427	25975	25975	9418	4647	1733	2119	428	23	35422	274887	18046	130130	15993	139870
行唐县	418370	13620	28209	28349	15581	1111	333	5708	507	128	46779	280452	17696	109512	18616	122877
灵寿县	313111	22605	15330	16597	6448	2033	241	1133	90	38	30102	137487	11870	56798	13416	63472
高邑县	175973	9294	15970	15970	4493	837	415	5343	283	63	20566	126399	10085	65048	9000	56025
深泽县	248285	17586	18079	18079	7859	2087	491	3956	186	34	27070	183905	12526	84639	12130	85852
赞皇县	230985	17381	13259	9630	3329	1650		5901	335	118	24474	115003	9667	46255	9678	52987
无极县	486265	26155	33780	34647	18112	5516	1391	3680	580	125	49852	350169	25667	186727	19668	144265
平山县	453025	9560	12866	16800	8504	4018	12	1067	190	127	37243	207492	16311	98600	14044	85128
元氏县	393840	9462	25333	26130	15310	6907	1013	6445	515	400	45806	272467	20667	129000	18300	110600
赵 县	557549	37918	38756	41579	30102	8882	6227	11683	2025	77	62782	455204	31534	234611	25123	194073
辛集市	608953	30542	63665	63665	38852	13932	3181	7114	3648	595	76332	514513	37245	257550	28398	205064
藁城市	748171	71416	44902	54306	31198	11020	3940	12606	648	329	66458	504199	33292	243130	30194	241594
晋州市	518198	100230	40500	40510	19789	3265	1114	8480	987	25	57003	387729	27264	192211	22761	164562
新乐市	457161	22280	26570	27525	17577	3797	3708	2852	755	480	38045	302253	18220	122985	18125	166422
鹿泉市	361308	90098	19910	23275	7873	2638	1010	3368	700	60	35242	214082	16040	94097	16838	109162
滦 县	542771	23033	40000	44790	20917	3245	8924	11080	540	321	45235	251792	11511	61160	29073	170517
滦南县	579668	15707	60000	67451	20231	926	3421	15320	639	887	60235	365177	14353	75783	26276	154943
乐亭县	493222	9731	57630	62950	28497	280	9865	33171	1166	743	48155	307329	9964	58887	21785	140463
迁西县	369343	19525	7493	10710	8724	200	290	6312	91	43	13599	73103	159	650	9723	58688
玉田县	661766	95918	57953	62870	16735	1063	3084	25413	418	715	76229	420695	24204	126131	42553	252149
唐海县	138271	27466	21479	23882	6133	329	389	1402	369	100	20921	202933	124	635	1072	7571
迁安市	692184	162454	40000	33600	8516	732	1864	5430	189	680	40432	211455	10365	45088	24398	145538
海港区	444870	3458	1580	1597	159	27	16	261	79	35	2424	13739			1303	8298
山海关区	141452	750	2400	2520	424	99	152	717	20	11	1796	12174	15	72	1444	9812
北戴河区	70845	3419	630	318	246	17	18	304	69	8	527	3855			330	2633
青龙满族自治县	528977	7865	7000	18840	7573	1107	1208	5018	840	23	28867	117801	158	823	13807	72034
昌黎县	551067	26483	36660	46555	20657	1481	4403	21439	1796	907	56189	320067	10880	59074	31321	197762
抚宁县	517431	26877	27560	25100	7796	1433	1051	12759	1408	583	26236	152441	9	40	13611	84527
卢龙县	419114	8855	23400	29190	10853	4085	7201	8939	993	215	35857	224067	966	5284	13908	108348
邯郸县	381323	23564	26933	19050	12369	6756	1149	3460	236	82	38938	181984	18153	85266	15709	84075
临漳县	617544	8720	46043	48900	20305	12604	4165	6403	622	484	71822	488458	36440	231760	30994	237569
成安县	376718	15079	36921	35250	22327	9708	6052	7878	391	1350	35866	230554	20134	125334	13275	93390
大名县	771930	10467	70001	66070	15889	11127	4035	9054	1196	340	84048	472396	55384	312530	24530	146409
涉 县	394145	3395	8798	5840	2299	1404	281	2972	436	9	23919	83602	9381	32153	6021	27412
磁 县	651184	38669	26000	32370	11720	8317	1189	4887	268	365	61369	292377	27700	127897	23341	127464
肥乡县	314815	8494	37330	37870	15065	9433	6349	7040	322	1014	48778	291271	26691	146814	19733	134088
永年县	870445	24144	56900	54490	18806	10252	1806	13580	895	675	68026	447839	33557	212150	28694	211762
邱 县	218592	2676	31707	27550	8549	4459	3153	5023	502	1324	22824	133525	13391	73235	7653	51428
鸡泽县	260138	7625	24594	22060	7221	2731	2525	2516	421	457	24366	133431	15733	83979	7339	44916
广平县	256595	5663	20631	23020	9061	4000	648	2862	605	301	29572	160103	15614	81382	11679	69373
馆陶县	309244	11733	28000	28110	8774	4131	3149	3428	336	346	37751	231613	20300	117019	15173	104603
魏 县	825118	5085	59612	50320	14719	6539	935	3761	375	80	84361	446244	43114	226995	37320	206006
曲周县	419701	9926	45000	40620	23273	12781	1718	5098	575	745	51427	282058	25673	135550	24580	142075
武安市	731831	236283	44718	35460	8381	4602	546	2122	300	100	61630	234161	18747	70117	24027	110092
临城县	197369	3365	17236	9733	3866	1746	742	2041	239	12	23354	72513	9991	36375	9369	29092
内丘县	259843	5449	19907	16422	5815	2638	494	759	242	8	34205	154062	15509	75602	13961	67197
柏乡县	182200	5651	16000	18737	5143	3587	571	2439	205	45	27859	181862	14280	95528	11084	77734
隆尧县	495286	28403	45309	50165	17055	7066	3740	10548	721	244	76556	498037	38283	237000	32348	234906
任 县	312638	19353	28000	30415	8092	3212	851	2349	406	111	46537	287234	23952	144253	21042	137008
南和县	327155	9963	29915	29057	7654	3136	324	2178	999	152	45282	252902	22979	129925	18582	111649
宁晋县	746294	24502	57977	64527	20020	10993	3219	9302	1338	426	102415	636026	50822	304894	47155	316715
巨鹿县	365229	9257	29400	29507	6476	2581	592	3774	383	484	32213	145882	16664	84086	8659	40380
新河县	167136	4971	21887	18666	2652	1388	611	1400	455	292	29228	149983	14283	72758	11000	65670
广宗县	274365	5900	33406	18549	4024	2519	2045	1810	565	1066	18500	91559	9179	47227	5738	31409
平乡县	283622	10915	26480	24453	5881	3601	1809	2682	133	234	32882	160167	15060	75050	14375	75468
威 县	546705	8205	61060	63037	9844	1106	2981	19041	1135	2440	22592	107135	13696	65242	3448	19003
清河县	363126	22775	31743	33755	8263	3700	1331	3426	530	451	38223	178616	19670	94117	15379	75607
临西县	338855	8555	34657	32570	11831	4193	1329	9036	545	895	37485	221781	19333	105831	13427	96136
南宫市	456873	11728	53867	58600	10088	4009	4639	4672	1028	2019	35999	168806	17630	83920	10134	52673
沙河市	475924	13153	20591	20230	5828	2403	1058	3570	382	3	38110	154347	17210	70964	14566	70229
新市区	432546	8528	4051	6116	3273	585	464	2510	141	152	7651	46110	3889	21816	3744	24241
北市区	325536	2421	1622	2923	1152	164	264	601	161	47	3227	20258	1628	9298	1561	10700
南市区	275105	5177	3310	3520	1517	192	204	1870	96	22	4386	24870	2197	11532	2175	13264
满城县	392373	20767	14500	23004	8300	1323	719	3103	669	329	30927	174100	13611	73819	14474	85025
清苑县	617205	17438	51661	51885	20124	6374	3409	11004	1088	770	62642	389445	29303	176247	29861	193073
涞水县	344038	11580	12000	17939	4408	599	251	1817	252	110	26614	120559	10017	48159	13742	62409
阜平县	212201	2589	2700	5446	2700	28		1677	157		12513	56940	3009	13080	5044	24211
徐水县	561567	14038	43551	44335	13102	2699	1169	10415	587	177	60146	365120	28088	166206	30114	188516
定兴县	567999	10220	48000	48405	12486	5451	2998	9135	709	173	61988	392044	29382	173670	29747	199608
唐 县	549524	9501	12000	19155	10955	5564	1284	1176	312	29	37522	173065	14801	70698	15237	79701
高阳县	315184	16389	31259	28970	7461	736	195	3251	285	470	25765	145553	10706	56234	12958	83577
容城县	252615	6640	18667	20158	5577	1606	1392	830	71	21	29927	201454	13528	81877	14837	112412
涞源县	267849	2805	13413	932	2738	812	24	474	23	7	19466	71367	133	504	13168	57477
望都县	259997	5692	19667	22471	8026	3071	1167	6614	274	73	27617	193082	14497	94435	11764	88646
安新县	416382	7784	27880	24917	6647	1449	366	2878	282	254	38852	197156	18612	94926	19611	99468
易 县	555009	8028	23198	19658	12568	2515	1322	3533	785	104	41952	189660	13871	72407	20857	95422
曲阳县	548280	3550	22300	17857	5980	1211	409	2973	621	52	37950	179921	11771	56615	12746	69050
蠡 县	498565	40298	29167	47792	10116	1091	938	8537	306	261	35444	180401	16678	84513	15605	85940
顺平县	303821	12012	16600	21560	11052	827	934	3171	552	163	25125	123795	10127	53927	11186	58531
博野县	254295	7288	18700	21589	8674	4085	2639	2403	574	78	23649	154471	11167	68630	11137	77799
雄 县	343065	25181	16170	19543	6022	2620	580	1710	440	98	35924	220005	11953	68064	20379	134711
涿州市	606979	17047	43783	35274	13551	2238	2374	5103	390	256	54031	298963	22009	116820	25758	152332
定州市	1159942	26012	76900	77004	38256	12210	648	10250	1584	498	72744	466287	37752	231040	29276	195416
安国市	401600	6030	30000	32871	7849	2173	3258	8658	325	30	31713	212273	16335	102858	13473	96312
高碑店市	579999	14771	34980	42100	7050	2226	896	4959	206	431	50558	292338	22196	124766	25467	157775
沧 县	663911	52845	55556	63699	18952	6774	1469	10327	2168	334	113897	487070	47961	172377	48758	273910
青 县	397666	25036	46183	32774	13765	8585	1820	2946	835	523	57340	258927	23522	74313	29330	171364
东光县	353574	16806	39667	46043	14938	2402	2142	1332	1246	1177	39125	233576	19332	111033	19354	120059
海兴县	218570	7254	18700	11210	5278	270	90	2301	149	250	32937	92295	15559	33505	13566	53258
盐山县	415220	8836	34300	26865	7866	1295	523	4549	793	460	60369	263450	29072	98131	26652	151732
肃宁县	329296	20823	36670	35792	12646	5563	2414	3010	608	365	39062	226169	17446	101957	18772	115896
南皮县	356910	13290	31200	32780	6334	1795	1149	5412	624	937	37051	164949	18140	73030	17876	89185
吴桥县	279399	9983	29353	36920	7087	2641	4623	7576	875	1195	34560	209434	16869	97271	16627	107095
献 县	566209	32430	50667	48472	14591	4870	2005	4284	351	628	75126	338488	33914	154580	34027	162052
孟村回族自治县	188944	34579	20195	13406	2850	755	367	1674	465	60	28205	109022	12554	35270	10296	54054
泊头市	557749	36076	39000	51807	15500	8232	2769	4676	915	111	74658	378516	30541	161382	35219	185184
任丘市	797421	59522	47708	50469	20066	1683	714	10778	390	365	75325	411425	33768	179865	35752	213143
黄骅市	502577	44113	42864	24042	6540	2849	421	3221	2375	477	63801	167819	31298	27202	14940	88468
河间市	780528	79029	77175	78924	14438	2610	1588	6365	892	962	89541	458931	39863	187406	37266	238189
固安县	399397	12568	40000	39240	13156	4482	1398	4659	881	696	43698	254520	20000	118800	20851	123814
永清县	368083	10041	39000	32600	11752	1725	1278	5335	254	783	26648	151693	6515	35532	17380	107806
香河县	305247	12625	22670	23310	12507	74	1678	8232	199	114	31430	201149	12593	74954	18309	124080
大城县	458530	33814	22533	32320	5713	1375	608	2883	234	373	48557	231040	17076	65047	24390	145137
文安县	463638	58367	50667	38630	5918	232	215	5551	216	945	40411	198925	13147	56399	21212	129971
大厂回族自治县	112813	5151	10276	9450	2441	70	498	2378	42	9	14787	88515	6074	35789	7984	49867
霸州市	577104	197620	41135	40120	17980	3851	597	3929	288	640	39618	233778	10602	54865	24954	165137
三河市	498608	39103	26640	35210	16873	755	1446	9853	535	101	38449	230244	16455	92215	20897	134417
桃城区	459893	43294	34497	29206	5233	2888	580	1702	477	540	34010	203709	17623	99561	15675	101117
枣强县	385100	20399	45440	52259	7480	4584	1855	3674	782	1152	56468	309776	25753	138234	21180	131450
武邑县	313034	13026	50921	43302	6193	4162	2042	3812	542	566	50001	264280	24021	135484	21633	114207
武强县	211179	5860	28413	22401	3815	1343	402	1012	85	184	30163	158661	13504	75595	13046	74659
饶阳县	287294	14670	32940	34406	9092	2580	1857	4173	210	827	30676	170212	15086	85288	13985	79756
安平县	314524	22713	29333	30463	7396	4150	1140	2116	304	208	38362	212689	19400	110128	17159	97034
故城县	482157	12003	51500	40083	14458	8173	1537	8224	859	1558	57699	336170	30363	172431	24572	151118
景 县	507331	11959	74900	71980	15270	8338	3137	7139	819	1676	90679	527995	43456	247047	40598	259036
阜城县	333039	17681	38864	37266	7390	2108	3000	6621	1145	754	51485	304775	22750	129675	25260	162169
冀州市	364054	27331	53300	48835	9675	3328	3185	9587	1347	1712	37434	220396	18922	108565	15968	102846
深州市	568249	38712	66568	63518	26988	12850	4288	12137	1614	820	81745	469930	42022	240146	36257	220510
天桥区	492100	16635								15
济阳县	536388	7900	52400	53630	30292	11153	2328	6947	976	1651	72109	473617	35340	223977	26713	184721
商河县	607261	5406	66060	60610	23322	13991	2428	19350	497	2527	91656	647535	40591	259987	50039	375310
河口区	75000	1226	13190	13450	1681	737	242	1266	192	474	4310	23225	2179	10677	1378	10607
利津县	265600	7456	42070	37280	15798	5966	2489	12389	931	1983	23985	121317	10705	56577	8824	51182
德城区	592000	5890	21000		5725	1649	524	3140	4995	401	31740	213951	17070	111985	14364	100504
陵 县	569400	6353			23360	13620	2280	9555	786	1084	98309	664667	50540	325559	46633	325717
宁津县	461800	7495	47000		8360	4972	2011	8098	678	864	60619	395232	32812	197421	27240	194469
庆云县	301600	6469	19000		14895	5853	19320	19619	257	25	43291	242267	21614	112530	19490	122335
临邑县	529600	9088	51700		19676	5445	1678	8840	526	543	92558	620027	49908	321903	41181	292179
齐河县	615700	9332	80000		25776	13121	3737	9458	469	1674	124819	861526	66709	445006	53859	403309
平原县	450900	5818			11196	7588	3018	9484	872	1311	72319	483619	38263	240860	32477	233730
夏津县	498600	15243	52570		8207	2364	3354	9843	1198	1968	34565	227205	15220	93605	14965	107226
武城县	374700	2498	35810		12913	3128	1300	4429	396	1152	38534	260349	23549	154912	14006	101494
乐陵市	670500	3566	61700		26010	3499	482	11649	806	1828	91170	607496	45401	291374	43621	303937
禹城市	513800	7816	62600		22681	6145	5784	15854	636	306	92529	697918	48320	350804	43396	343905
东昌府区	1036752	14785	61060	69820	19310	7325	4928	13322	670	559	105501	654106	57549	342511	45647	303450
阳谷县	760035	12050	51400	58930	23004	8413	2950	11125	885	451	85236	543555	45308	280580	36610	251512
莘 县	975058	12226	73000	73910	26690	6487	7137	17280	884	1090	106274	655262	56067	318257	45688	321552
茌平县	578109	20180	50700	65000	16943	7163	3815	9791	1158	1057	88516	578600	44102	272846	41153	293215
东阿县	421479	5233	39770	40060	16455	2893	1992	8709	387	408	68310	416764	35390	211412	31540	201793
冠 县	745194	13621	61000	71390	22171	6770	2752	11963	1114	326	88013	500082	52262	295304	30767	170755
高唐县	479618	6050	53350	56150	25543	2152	1606	5399	947	876	69413	441461	38073	232792	29581	202109
临清市	731943	24619	63420	54530	17400	7500	5180	11245	9984	3100	73443	448898	39215	239302	29516	191433
滨城区	627986	6204	35260	31620	40856	19224	6484	28324	1576	663	42915	252883	22359	123915	19017	121152
惠民县	626829	8547	59950	39750	76657	39710	9359	49497	832	2950	63521	422331	32321	203622	30908	217901
阳信县	439537	5674	24830	13330	41038	7251	7138	24825	448	310	54599	321617	27085	154467	26577	164537
无棣县	440347	13150	37010	19670	97500	1510	25	32461	1290	982	47258	253301	22095	100753	24000	149141
沾化县	386011	1663	38010	24440	23860	11454	4444	18240	889	1050	33046	200216	15086	80383	16139	114771
安阳县	961300	71929	43030	48890	23372	9384	1748	9881	906	57	104570	599582	45400	257874	56660	329892
汤阴县	460200	9120	35670	38870	14435	5771	4200	11831	427	217	55380	320357	30610	171917	21140	134561
滑 县	1316700	23621	108300	98140	71437	29215	6710	27966	1076	303	168680	1146514	108750	720345	51690	383070
内黄县	734300	14558	56670	57710	22681	10654	8503	16186	1114	542	72970	406879	54230	291358	16720	104328
林州市	1019200	35974	30400	34720	12535	4447	2278	15563	338	29	75060	303469	31060	112949	30130	145170
浚 县	671000	7215								111
淇 县	255000	2896								4
新乡县	327100	73114	20370	21090	13427	6494	1927	5780	855	19	31330	207801	17170	114770	12720	84118
获嘉县	393500	11644	24000	28900	15334	4965	1657	4024	467	74	42870	302713	17960	134590	16620	100938
原阳县	691700	8729								90
延津县	457900	7198	46970	33850	52770	18904	2315	24893	635	88	61610	364477	42600	249793	15470	95072
封丘县	751200	7431								171
长垣县	796000	20715								131
卫辉市	491400	8011	34660	31380	22248	10576	3565	5514	767	153	50270	309678	27190	161526	21840	143602
辉县市	796700	98299	36700	50530	26393	12042	4554	18993	684	61	82700	460325	41860	226144	37530	223440
修武县	298200	7877	16650	18720	5703	2223	123	7051	392	13	31040	191649	15900	98638	12750	83641
博爱县	433600	17409	16380	20080	16367	4708	1901	13391	505	208	29120	215617	14310	105314	13030	101039
武陟县	701400	14092	34100	38200	21440	10725	1862	12849	1251	76	65170	487571	35870	268777	21910	160352
温 县	448800	21062								124
沁阳市	477400	18327								101
孟州市	373300	17181								178
清丰县	674500	9418	53490	52220	29001	13077	5016	12068	726	169	73060	497991	46750	310579	22930	166166
南乐县	512800	10856	33170	30780	22636	13606	3210	6337	766	378	56090	394251	30940	216496	21390	151193
范 县	521300	4702								40
台前县	368200	6148								51
濮阳县	1095900	5275	69900	68150	35637	20276	7949	11039	1564	101	127450	771702	71720	450042	18510	104669

## Sheet: 2007
County name	Population	Rural energy use (10^4KWH)	Machined cultivated area (hm2)	irrigation area(hm2)	N(t)	P(t)	K(t)	Compound fertilizer(t)	pesticide(t)	Mulch(t)	cropland(hm2)	crop yield(t)	wheat area(hm2)	wheat yield(t)	corn area(hm2)	corn yield(t)
朝阳区	1784000	64940	1220	4780	481	63	23	369	36	28	457	2687	55	308	344	2120
丰台区	1017000	56515	1447	1761	184	25	11	186	20	27	811	2698	71	117	669	2451
石景山区
海淀区	2039000	20846	3230	913	983	143	152	622	36	35	717	4035	79	266	446	2693
门头沟区	240000	8274	789	410	56	7	7	127	16	13	2333	2948	15	44	869	1965
房山区	761000	39733	21195	20913	6708	2172	906	4639	318	325	29430	136392	9247	41342	17747	89989
通州区	643000	47796	11352	33043	16541	2133	1301	7132	544	357	34832	199127	11544	59921	22750	137696
顺义区	567000		5887	31455							26906	155970	5024	24711	20503	126066
昌平区	504000	38064	5502	6784	1502	292	76	1805	216	116	9061	38531	1017	3792	7017	32779
大兴区	581000	34616	22325	36743	16641	2188	2070	11788	1157	3781	34088	207670	10618	54928	20315	130807
怀柔区	276000	14559	4322	7865	2550	384	52	1509	313	45	10296	47477	1456	6451	6675	36898
平谷区	396000	25712	6766	10786	4341	256	469	3500	375	170	11332	67226	1246	6392	9315	58601
密云县	429000	11005	9366	6937	3649	706	355	2116	171	60	13529	62306	734	3434	10993	54902
延庆县	279000	5104	3662	11182	6697	1275	621	7049	122	29	23379	85896	20	112	21267	82875
塘沽区	512200	4503	4030	3490	581	101	5	229	50	95	600	2264	7	31	375	1552
汉沽区	179500	12269	43	3950	1339	311	396	795	372	95	594	3628			328	1981
大港区	376600	22229	12500		2132	924	427	739	60	37	13195	39525	1865	2509	7452	30644
东丽区	330900	26510	9359	10970	1661	460	248	958	191	458	1797	8919			1411	7210
西青区	340000	68746	13170	15280	3940	1571	393	2926	131	361	6763	37069	1831	8714	4461	25484
津南区	397900	68746	5240	57100	661	140	143	371	95	170	3487	17940			2720	14850
北辰区	346800	46430	15700	12330	2695	645	408	1508	220	685	9804	52893	824	4010	7548	45057
武清区	831100	69402	92080	71430	28719	9425	3062	13519	374	1024	94111	621406	37718	221953	55423	396224
宝坻区	661200	24783	73280	634700	42702	19502	7892	17934	414	853	85307	551396	32980	172471	43146	309889
宁河县	373200	20952	37893	34940	9773	1809	994	4388	310	1112	14658	172578	175	882	6937	53037
静海县	535900	155469	62660	25400	10709	4924	2155	10753	561	1217	42128	215075	3293	13342	32286	185900
蓟 县	818400	31897	47330	41460	22079	1659	2147	15698	744	395	74677	474593	28457	166402	43640	293593
长安区	421255	1398								18
桥东区	352802	5038								2
桥西区	504814	7185								10
新华区	496329	8368								24
井陉矿区	97087	11370								3
裕华区	504996	2523	2830	3184	2470	370	200	1200	30	18	5645	36236	2776	17156	2869	19080
井陉县	325019	12918	11300	11978	6184	2897	14	910	176	9	25305	108918	8888	38130	11651	55855
正定县	447822	15966	29323	29911	25113	6554	2110	10740	470	245	40395	289308	21057	144325	16359	130381
栾城县	330738	13853	26268	26340	9726	4129	1060	2198	278	57	36682	258464	19296	130518	16394	124332
行唐县	425579	13718	29009	28273	16042	1121	341	5846	511	160	46838	304730	20360	116480	19248	155350
灵寿县	317876	24865	15330	16597	6301	1863	245	1042	97	38	28786	130579	11896	53675	13431	64630
高邑县	177769	9410	15970	16090	4488	839	416	5345	271	63	21017	131187	10382	67431	9527	59972
深泽县	250123	20465	18000	18968	7841	1912	543	4731	206	34	26978	184585	12521	84842	12485	90566
赞皇县	239820	19153	13259	9630	3495	1749		6256	355	124	22629	109790	9667	46691	9348	52237
无极县	491427	26755	33079	35303	18122	5517	1405	3695	580	125	49505	348682	25667	182364	20417	152535
平山县	464800	9568	12866	16800	8230	3888	12	1032	190	127	34478	197798	16400	95448	13976	88007
元氏县	401938	10462	25333	26230	15310	6907	1013	6445	515	400	49829	291741	24890	143964	19550	123497
赵 县	568107	47299	49784	50489	30463	8959	6250	11917	2098	74	68237	497564	37795	262222	27293	222001
辛集市	610821	32671	63665	63665	38921	13961	3211	7371	3659	460	79938	535160	41007	261010	30366	232391
藁城市	756371	85861	44590	51866	30547	10836	4014	12459	639	329	75082	526732	40795	283321	31797	228652
晋州市	524400	169328	40500	40772	19800	3262	1121	8549	1007	27	60795	405149	31541	206436	23909	175157
新乐市	469005	22280	26457	27525	16875	3645	3560	2737	720	480	44409	306233	24265	154058	18825	142844
鹿泉市	371625	52751	20506	25217	7870	2883	1049	3423	680	31	35352	211177	16568	92002	16815	110475
滦 县	581852	1169791	60000	67431	20119	966	3371	15415	675	912	59623	378529	14193	76646	26754	165758
滦南县	494437	11762	46666	62877	28390	284	9973	33678	1170	723	48609	311866	8697	53546	25165	156499
乐亭县	374551	19251	7487	9735	8604	213	399	6387	88	41	13273	69593	33	135	9881	57369
迁西县	664633	97638	58782	63188	16802	1082	3318	25686	436	724	80007	438957	23066	116361	48616	282594
玉田县	139905	27169	22552	24004	6197	334	268	1605	366	110	22052	205080	65	362	2800	22884
唐海县	708698	301909	43333	50915	17492	2627	2130	7979	569	687	47478	263571	9087	46547	34036	202210
迁安市
海港区	592797	4069	1930	1830	205	23	18	379	84	14	2100	12633			1202	7652
山海关区	141997	754	2200	2520	746	126	220	682	23	30	1614	10889	14	106	1351	9562
北戴河区	71215	4034	630	320	241	41	28	284	71	7	495	3570			313	2377
青龙满族自治县	534025	7812	9000	18840	7921	1113	1336	4964	859	15	27112	119811	98	502	15596	81093
昌黎县	552736	59025	37334	46566	19888	1395	3896	24731	1884	899	51372	307230	7952	45132	31513	205570
抚宁县	520866	27909	36000	25010	8010	1426	1119	13237	1416	544	24873	149000	6	31	13643	86185
卢龙县	419502	9589	24000	29450	14932	7	7337	9410	1029	308	29874	198887	784	4432	14051	108202
邯郸县	387711	19704	28670	19050	10289	6572	1956	3398	249	98	36995	184756	16340	80354	16047	90961
临漳县	630578	8821	46043	48900	20838	12985	4175	6183	545	571	77191	520239	38396	245592	34864	256452
成安县	389119	15034	36705	35250	22327	9708	6052	7878	360	1350	38133	243938	21042	131352	13878	97779
大名县	782497	15012	72000	66070	17160	12684	3551	10774	1071	399	88974	505898	57645	332530	27785	161519
涉 县	396651	5148	8970	5820	2571	1539	360	3322	396	34	24484	87079	9509	34570	7214	30417
磁 县	653884	41648	26000	32430	9259	2443	108	4068	169	366	66627	325970	28589	135229	28994	156147
肥乡县	318813	8140	37330	37870	17270	9136	6717	8370	390	1080	49369	298378	25720	144604	21522	143584
永年县	881121	37338	56900	54480	18800	10275	1866	15016	995	687	72240	470661	34616	220132	32368	228643
邱 县	222727	2713	31707	27600	8640	4507	3245	5150	763	1346	23488	136708	13866	76387	7706	50724
鸡泽县	268796	12918	25000	22080	7729	2811	3092	2687	456	552	25014	138760	15951	87925	8053	47243
广平县	258944	6084	20980	23050	10151	4198	882	1619	690	495	28262	155503	14265	76234	10536	67610
馆陶县	317278	11620	28000	28310	8976	4313	2174	5148	353	369	39803	243246	21193	122144	16677	113078
魏 县	835008	7189	59512	50520	16255	7089	1011	4067	397	85	89693	480126	44294	235396	40614	227379
曲周县	423093	10899	45300	40820	23288	12793	1718	5098	521	794	55079	304527	26570	141205	27473	159291
武安市	740996	237925	44672	35690	7265	4258	587	2469	258	98	62747	271355	15570	64308	26175	142627
临城县	200444	3569	17315	9938	3869	1748	743	2043	240	14	24484	88508	10143	41062	9335	40379
内丘县	262700	5552	20519	16270	4901	2251	585	705	229	7	33586	155210	15482	77575	14013	67834
柏乡县	185210	5703	18672	18749	4886	3211	564	4557	190	44	27827	186936	14340	99991	11159	79024
隆尧县	500360	30656	45310	50197	17055	7066	3740	10548	741	300	75702	504957	38531	242194	32076	240672
任 县	324554	20754	28000	30415	7697	2905	1568	3250	430	161	45317	286522	23766	148251	20309	132891
南和县	334626	10140	28418	29191	7275	2963	307	3782	994	132	44875	258509	23056	133206	19877	119646
宁晋县	756947	25457	61704	64555	20007	10864	3242	9923	1401	419	101354	628476	51104	312201	46444	303400
巨鹿县	373917	10610	29666	29882	6562	2707	606	3786	422	512	31440	147458	17050	88299	7845	37424
新河县	168934	5882	21887	18666	2655	1391	614	1403	506	292	27697	144602	14083	71737	10621	62828
广宗县	281423	6013	33406	18566	4189	2597	2229	1980	584	1205	14061	76075	7475	40714	4402	26007
平乡县	294397	12065	26480	25317	6013	3552	1857	2942	191	359	30992	158402	15435	81035	14193	73292
威 县	556345	9583	62958	63040	10124	1318	3148	19684	1611	2311	35017	190328	17652	96113	5823	33037
清河县	371074	20645	31743	33754	10139	4111	1621	4601	533	486	36409	180946	18924	97895	14913	75197
临西县	347054	9867	34657	32570	11799	4080	1392	9010	543	903	38511	237517	20221	115084	15955	112384
南宫市	461309	11892	51200	58000	9936	4000	4720	4740	1032	2025	34273	164332	17146	83473	10129	52666
沙河市	481147	15351	20391	20230	5674	2340	1063	4123	295	4	35690	154607	15490	71261	14788	71686
新市区	452312	8542	3889	6051	3275	586	465	2509	139	152	7649	46443	3735	21186	3898	25212
北市区	331298	2444	1622	2920	1097	157	245	554	153	25	3661	23565	1645	9416	1979	13844
南市区	277173	6062	3310	3514	1696	195	435	1709	76	25	4591	26753	2256	12190	2327	14523
满城县	395124	20691	14800	22984	8296	1334	726	3124	682	333	31799	185141	14218	81673	14782	88225
清苑县	626986	20391	51650	51883	20307	6464	3514	11477	1096	820	61709	390526	28278	171472	30396	201027
涞水县	344981	14805	12000	15548	4657	809	306	1775	240	94	26400	124215	9827	48663	14011	67209
阜平县	214556	3158	2700	5412	3019	25		1679	125		12191	57654	2720	12648	5177	26481
徐水县	568674	16260	42990	40839	13136	2601	1543	11257	701	169	59834	367604	28082	166913	29868	192066
定兴县	573269	11682	48409	48405	12695	5440	2978	9833	854	701	59705	393317	27153	163380	29337	210588
唐 县	569693	9913	12000	19155	15607	3270	1019	1625	305	30	36997	170551	14271	68947	15381	79073
高阳县	322753	20106	31259	28889	6716	526	279	3200	398	382	24243	145154	9100	49227	13691	90387
容城县	256688	6015	18667	20085	5620	1620	1395	839	71	21	29905	202367	13401	81672	14913	113276
涞源县	272135	2781	14952	827	2968	926	22	502	14	11	19404	71004	133	520	13936	57672
望都县	262000	6243	19667	22448	7976	3071	1051	6664	273	74	28053	197209	14501	94593	12303	93254
安新县	422330	8122	28000	25613	5515	1575	720	2736	156	263	38831	202898	18398	95509	19785	104414
易 县	558780	8644	23296	19936	11863	2247	1202	3284	803	120	40106	190685	13009	70053	19768	96962
曲阳县	574836	3735	22300	17813	5936	1214	413	2983	627	52	36527	176971	10806	51875	13546	74433
蠡 县	504344	40196	27834	39494	9993	1116	991	8845	322	688	34684	183017	15298	80144	16337	92003
顺平县	308468	13558	17300	21560	11104	845	957	3161	562	171	25101	125106	10074	54467	11411	60173
博野县	257753	11832	18770	21594	8850	4167	2692	2452	618	80	23944	158459	11216	69246	11437	81668
雄 县	353699	24848	16491	19563	6035	2600	583	1705	450	74	36464	225152	12004	68604	20959	139899
涿州市	618985	19372	43783	42236	13472	2059	2701	5506	423	268	53255	304671	20487	111868	26610	164377
定州市	1177369	19986	76900	77040	31719	12126	1436	15768	1248	818	89074	583081	41738	256691	42782	295197
安国市	401842	6306	30000	32556	7948	2205	3274	8819	347	51	32592	220921	16646	106227	14816	107352
高碑店市	588269	15933	34980	31422	7236	2290	939	5029	208	433	49663	293409	20261	115559	26695	168422
沧 县	671797	69490	63712	63663	19001	6927	1538	10730	1885	344	105990	455163	41208	165818	51269	256704
青 县	399076	34964	48129	32840	15036	8242	1834	3932	920	477	49021	218615	11886	47544	34047	162813
东光县	356617	19836	42000	46035	14940	2282	2356	1438	1260	1335	37747	228936	18507	108395	18899	118742
海兴县	222208	7483	18700	11540	6032	287	100	2637	191	236	33791	96801	15835	46270	14485	44990
盐山县	422283	9307	38000	27063	7656	1374	523	4094	804	435	60859	256789	28731	107770	27816	136354
肃宁县	333549	29907	36650	35824	13270	5564	2497	3281	910	309	38957	228408	17655	103035	19306	119234
南皮县	360695	14145	30850	32610	6526	1829	1305	5626	674	946	38728	187600	18538	82995	19344	102001
吴桥县	281608	10195	29353	36840	6955	2846	5828	6494	833	1246	32728	200258	15372	90741	16473	105740
献 县	577568	41244	50760	48472	14820	4935	2007	4316	348	659	73815	357819	32392	159003	34959	178745
孟村回族自治县	194129	41221	20195	13706	2992	682	440	2291	278	50	23670	97205	10649	42500	10150	46894
泊头市	565391	37870	39000	52866	16865	8789	2909	4974	1202	150	71120	358550	30154	159213	35044	180827
任丘市	809915	69891	47958	50485	20069	1640	731	11495	266	260	72043	408694	30403	166061	36688	226658
黄骅市	426373	50675	45487	24959	6887	3278	577	3588	3186	376	65245	167982	31819	88775	20301	53534
河间市	788625	84615	81446	79228	12683	3109	1788	6158	842	999	82770	462988	29226	161824	45236	276482
固安县	407086	12878	40000	39240	13239	4502	1412	4705	891	735	46251	259613	21431	123930	20849	121707
永清县	371721	10362	39000	32930	11788	1725	1278	5367	253	788	27508	153047	6544	34736	17415	107371
香河县	306198	13146	28246	23310	12511	74	1679	8236	199	117	33336	203303	13494	77858	18332	120946
大城县	464608	32257	22633	32320	5985	1432	656	3052	228	423	42665	209301	7144	27168	27246	157475
文安县	470939	60170	50667	35570	5996	287	220	5771	221	921	37670	197637	7957	32918	23898	151350
大厂回族自治县	114858	6108	10264	9450	2403	70	472	2456	62	9	15061	88890	5792	33830	8317	52325
霸州市	583368	199681	42000	40200	18516	3735	716	3827	216	621	39113	204580	10111	51446	24166	141266
三河市	508821	39574	26340	35210	16966	755	1455	9824	533	104	38607	222405	15056	82128	21186	133554
桃城区	459893	48246	34020	29409	5256	2903	610	1692	478	536	34812	207710	18219	104055	15973	101094
枣强县	385100	37240	44496	52498	7615	4652	1887	3783	804	1151	58083	307655	26667	142144	21875	125475
武邑县	313034	14193	50985	42893	6082	3978	2275	3954	546	655	54755	273335	25131	137508	21691	112498
武强县	211179	8954	28413	22570	4073	1451	445	982	94	204	35136	200422	14296	82970	20566	116486
饶阳县	287294	16664	32940	34753	8850	2686	1925	4509	199	807	31894	167435	16229	89262	14045	72791
安平县	314524	24040	34627	30449	7319	4983	1262	2130	299	169	40991	222194	21182	116808	18214	100716
故城县	482157	14998	51700	40533	13998	7915	1577	9665	724	1676	55473	313474	28879	157434	24706	147495
景 县	507331	13444	74900	71960	15715	9279	3370	6941	917	991	91972	528188	45242	255073	41454	256616
阜城县	333039	17388	38973	38864	7877	2315	2981	6734	1097	711	52972	266124	23651	130083	26128	123516
冀州市	364054	28821	53300	49869	9874	3390	3200	9755	1366	1766	34964	200332	17824	100548	15140	95076
深州市	568249	43646	60100	63425	25425	11599	4506	13552	1645	857	85131	477509	44980	250608	37471	219907
天桥区	503981	16600								2
济阳县	539160	7900	52490	49660	126223	74747	10028	33159	8171	1651	72333	476576	35573	228592	26846	183660
商河县	609755	7319	68250	68250	20863	13217	6820	19730	532	2037	99706	707596	40720	262171	51727	388418
河口区	212006	978	13180	18840					198	623	2547	14471	589	2939	1186	9183
利津县	296237	8790	43130	37750					1000	1849	18384	101743	7369	39084	7886	51702
德城区	593900	7829	21900		7296	1744	629	6031	5112	1086	30867	204321	15731	103061	14729	95846
陵 县	575000	8558	61		18422	7604	2170	12179	610	579	98690	693346	51263	340290	43974	332672
宁津县	463200	8558	47		11559	5422	2717	10518	610	579	62371	443175	33573	235028	28000	202860
庆云县	303200	6538	23800		14531	5725	19140	17395	245	21	45090	252814	22724	118579	20273	127997
临邑县	532200	9521	51130		18571	5267	1913	8707	822	470	94108	662445	50231	344408	42439	312231
齐河县	616200	9062	67670		36011	15304	4865	9733	527	1298	123308	882887	62879	438498	58429	436779
平原县	45330	5900	48620		11076	6477	3161	10635	936	1455	76190	519438	38595	249805	36921	265702
夏津县	503700	19034	53290		9043	2833	4052	11204	1249	2476	33360	231508	15280	99931	14246	106204
武城县	377500	3581			12270	3447	1377	4844	426	1230	40904	286755	22604	151658	18088	134340
乐陵市	681700	6236	61490		26383	3721	936	11980	1550	3057	93820	630480	46982	303310	45339	318230
禹城市	516800	9866	51540		21762	6822	3172	13714	589	415	92486	716383	48274	357081	43346	353530
东昌府区	1043631	16567	61060	69980	19390	7286	5397	13714	689	4116	699400	645900				1466930
阳谷县	779972	13131	49610	80000	29505	8662	2581	12684	891	1286	683600	557700		12		1138789
莘 县	992480	17522	72200	70000	24474	5473	8137	21395	1018	7100	899800	838000		567		2207321
茌平县	587262	24593	51500	33210	15955	6825	3994	9483	843	3685	493100	448100				686068
东阿县	427889	5011	43330	43890	16549	2992	1990	8892	390	1676	374800	339500				877906
冠 县	757912	18927	61000	97210	21704	7371	3307	13003	1201	3198	678100	645700		15		1188004
高唐县	482662	6043	51940	55670	25480	2073	1571	5566	1030	2571	379800	347100				902734
临清市	735670	24375	63420	54640	17440	7349	4465	10240	2526	3020	562000	542300		1279		1073607
滨城区	631073	8297	17870	274800	9282	4076	1982	14200	2221	930	39845	254166			17902	124803
惠民县	632884	9022	81210	60870	18128	8946	4030	20344	751	1620	68057	464100			31807	226150
阳信县	444428	7116	50000	26670	7107	3626	3604	12677	438	187	66214	426345			32032	215498
无棣县	443792	22007	91260	17120	18050	265	12	14520	1310	1222	49057	286817			23183	156721
沾化县	386995	2433	57710	37010	6600	1968	1730	10846	2263	1111	22479	146888			8957	69306
安阳县	934254	98754	53330	49190	22197	9586	4205	13225	1041	65	108580	650076	49330	288071	57080	353898
汤阴县	458008	13206	35670	39040	13408	5493	3878	15440	535	224	61660	380754	33690	207678	25370	163063
滑 县	1257867	34610	112000	99140	81302	20775	5755	28668	1546	366	169370	1235429	109710	775431	52980	430720
内黄县	717828	16116	57330	58250	19873	8128	9215	22204	1138	713	74280	425022	54670	303435	17860	114259
林州市	996046	51443	33330	34720	13956	5154	2820	16885	306	29	75200	322817	33330	124878	30130	163057
浚 县	674393	7434								103
淇 县	256022	3141								10
新乡县	320265	102299	21000	21030	12551	6682	2182	6047	353	23	32442	231490	17170	124729	13970	98804
获嘉县	402012	12798	26000	29100	15451	6014	1760	4097	523	79	44463	296712	20120	139839	16620	96773
原阳县	657908	35684								103
延津县	437267	8024	47250	33950	59270	19506	2825	27127	661	59	61355	369738	42610	264893	15930	90654
封丘县	743335	8301								180
长垣县	797978	29607								139
卫辉市	493310	10038								158
辉县市	793598	177698								65
修武县	278697	7933	16653	20760	5702	2233	125	7121	414	13	33979	214355	17640	111745	15050	98545
博爱县	429612	18182	14667	20080	11287	4721	1906	18591	508	219	28881	231158	14310	114352	13040	109660
武陟县	652534	14337	34900	38350	21440	10725	1862	12849	1267	80	67099	518769	35870	281744	23810	180204
温 县	421527	23190								127
沁阳市	469390	18911								113
孟州市	368771	19946								184
清丰县	662839	10610	53490	52520	29214	13250	5204	13296	831	211	72580	501935	46890	322897	23190	168723
南乐县	494231	11998	33170	30350	24924	14415	3368	8620	716	384	58077	412729	33290	240463	22130	158626
范 县	496661	5041								53
台前县	350206	6358								67
濮阳县	1072470	5999	69900	68480	37989	22039	8980	21330	1928	130	128963	847482	74500	487908	21280	142636

## Sheet: 2008
County name	Population	Rural energy use (10^4KWH)	Machined cultivated area (hm2)	irrigation area(hm2)	N(t)	P(t)	K(t)	Compound fertilizer(t)	pesticide(t)	Mulch(t)	cropland(hm2)	crop yield(t)	wheat area(hm2)	wheat yield(t)	corn area(hm2)	corn yield(t)
朝阳区	3083000	69656	1372	4726	332	52	17	146	21	27	1015	4902	448	2048	488	2659
丰台区	1753000	69656	385	1682	156	23	13	193	27	24	756	2564	158	396	558	2046
石景山区
海淀区	2930000	27044	689	1029	435	69	103	535	42	46	1409	7054	534	2015	675	3888
门头沟区	275000	8801	461	342	52	15	8	106	20	12	2322	3849	15	46	916	2513
房山区	905000	39845	3198	19874	6378	1955	816	4219	359	297	30463	155651	10117	49237	18137	101980
通州区	1039000	48498	4131	32659	18594	1775	1125	7881	725	309	40671	229465	16700	89926	23403	137548
顺义区	725000	43286	2752	30606	11165	1174	827	10130	416	411	38478	224473	14109	73810	22519	144923
昌平区	942000	40926	1056	7033	1495	358	76	1507	218	115	9029	43441	985	4073	7138	37549
大兴区	1097000	35466	3334	37131	14900	2150	2247	12535	1182	3401	38794	236664	14207	75256	22462	148328
怀柔区	358000	13521	1619	7547	2457	275	116	1656	279	140	11060	61656	2231	10284	6805	46335
平谷区	426000	27427	126	10725	4158	293	453	3463	287	171	13681	80701	3070	15972	9620	61710
密云县	457000	11682	6624	6833	3182	793	238	2140	138	55	15558	83734	1316	5694	12498	73237
延庆县	287000	6812	5524	11623	6378	1290	780	5088	155	31	23092	159770	9	35	20969	155003
塘沽区	951300	4911	2800	52350	516	84	17	268	45	88	283	1132	3	1	234	1013
汉沽区	265700	12266		59250	1821	379	336	1204	367	91	671	4536			401	2898
大港区	571800	21069	12330	183400	1625	717	274	664	21069	35	13511	38000	3104	3334	7987	29433
东丽区	703000	26096	7333	157137	1323	431	215	382	127	258	1598	8988			1386	8089
西青区	530300	69953	12360	222677	2957	1398	267	2267	117	377	6319	35070	1495	7352	4105	23637
津南区	520100	35135	7860	158300	605	97	124	314	35135	147	3013	15835			2519	14060
北辰区	517900	48010	12600	217950	2067	681	284	1455	225	710	8814	45114	590	3030	6767	38231
武清区	886700	61677	902	1107883	29164	10213	3573	15986	431	1123	94890	625140	37570	235515	56221	386039
宝坻区	740100	45844	74430	984000	41057	14609	4556	24518	468	840	86672	576478	33699	190432	44716	329475
宁河县	384200	21500	35388	538350	7348	1482	678	3396	355	1186	13698	106418	99	542	8210	63464
静海县	598500	77539	58390	832050	11212	6598	2262	10296	694	1330	40521	230966	4490	24603	30950	192365
蓟县	833300	33875	41900	637003	20954	1927	2285	15713	879	273	73319	449929	26932	158815	44321	280035
长安区	420889	1398	1800	4043	1529	1135	309	576	470	18	4766	23597	2385	15383	2130	7476
桥东区	364288	5106	377	377	67	12		59	17	2	432	2487	201	1152	231	1335
桥西区	514643	7185	343	774	165	29	54	202	25	5	681	3468	341	2009	227	1072
新华区	496418	9128	2181	2181	225	124	133	504	388	26	1759	8971	892	5485	867	3486
井陉矿区	97204	11841	1107	1844	985	58	5	422	50	2	2545	14589	1038	5806	1469	8616
裕华区	513753	2700	2746	2746	2470	370	200	1160	28	18	5398	25744	2719	16926	2679	8818
井陉县	326225	14487	12100	12000	6177	2605	73	1177	182	10	25341	110322	8894	38289	11681	57058
正定县	452090	16039	29670	29911	25212	6566	2114	10761	487	252	42547	331279	21057	156348	20010	167481
栾城县	336477	14064	26284	26282	8745	3903	911	3637	303	57	36974	290512	18372	133127	17576	154229
行唐县	432956	17307	39568	28273	16142	1128	357	5927	512	163	46205	312496	20000	121500	19381	159893
灵寿县	322833	25959	13680	16597	6427	1997	282	1157	110	42	30527	143375	12420	59428	13724	67112
高邑县	180795	9598	16600	16095	4496	837	417	5346	269	65	21768	139483	10870	70946	10341	66699
深泽县	252558	23156	9220	19310	7874	1868	550	4916	215	34	27158	187069	12521	85058	12542	91077
赞皇县	243274	24538	17935	9630	3565	1775		6413	366	126	22895	114947	9667	47560	10000	56250
无极县	495024	23473	33080	36004	18122	5517	1405	3696	580	125	49415	351721	25667	184802	20417	153128
平山县	471792	9759	15740	17000	8234	3891	12	1034	195	127	34589	198819	16402	95602	13994	88834
元氏县	409500	10871	37971	26330	15460	7005	1030	6522	516	400	49829	293639	24890	145607	19550	123752
赵县	574594	42458	50487	50487	30782	9368	6205	11565	2130	74	68237	547430	37840	289476	27293	244818
辛集市	614281	33602	51685	51540	39628	12957	3138	7195	3678	630	79759	540598	40537	267547	30923	232391
藁城市	764054	79895	29960	54229	30595	10837	4065	12713	636	327	68134	520690	34109	260818	31616	246698
晋州市	528270	100998	40500	40747	19801	3263	1122	8549	1006	28	56492	385195	27237	185893	23910	175739
新乐市	477155	13441	26419	27525	16032	3462	3382	2600	685	310	44390	332369	24265	164517	18825	158695
鹿泉市	375713	53974	19689	23438	7589	2491	1079	3601	745	202	35332	184726	16510	96555	16726	78848
滦县	550042	23911	40330	45270	21120	3285	9244	11271	542	650	43998	269694	10455	56811	29428	194677
滦南县	581985	17466	58610	67456	20626	1122	3584	15025	688	1056	60498	388449	14733	82590	27456	175843
乐亭县	497056	13232	47989	62519	28263	294	10013	33496	1159	713	48874	310485	9389	56190	24609	155651
迁西县	375561	19312	8830	9735	8488	214	442	1614	81	65	13487	75910			10077	61943
玉田县	667270	99940	59000	63479	16957	1138	3290	25232	436	763	79789	454171	25491	134421	45333	275918
唐海县	141596	31243	16086	23993	6046	313	615	2153	418	159	19702	189434	67	381	2112	16291
迁安市	709845	233401	32570	33606	8129	646	1975	5523	133	737	36879	205869	8133	37209	24437	151753
海港区	603754	4527	2858	2598	271	34	35	523	114	14	2444	15709			1435	9794
山海关区	143021	591	2667	2470	744	125	221	684	25	14	1647	11302	20	96	1357	9732
北戴河区	71338	3803	500	316	205	29	27	275	51	7	492	3535			366	2770
青龙满族自治县	541154	7674	20000	18840	7454	1039	1242	4707	880	16	28877	135720	84	490	16023	89860
昌黎县	554344	59428	40000	46815	19981	1414	3914	24932	1882	1067	51631	317577	8187	48826	31306	211534
抚宁县	523538	28731	40954	29061	8096	1446	1194	14053	1449	566	25487	159145	1	4	14138	95614
卢龙县	421356	11027	27100	29410	15993	2181	7050	10431	980	313	29948	213832	635	3652	15311	128963
邯郸县	398257	20775	17930	19050	9552	5869	1132	4761	559	88	36989	212785	17080	95336	15567	100832
临漳县	649899	9635	47130	48900	21065	13165	4325	6527	548	571	76009	520510	37060	237592	35263	265530
成安县	401645	12889	34401	35250	22328	9709	6052	7878	361	1283	37384	244530	20140	126884	14438	104170
大名县	808165	15608	76371	66070	16787	12121	3425	11968	1070	380	84034	490909	55310	324835	25120	154035
涉县	401572	6159	6810	5820	2398	1459	392	3495	377	29	23367	88240	9145	34205	7197	33077
磁县	667330	48305	49200	32770	8774	2434	128	14333	167	368	62017	325764	27739	140396	24962	150323
肥乡县	348543	8254	37330	37870	6039	8400	6277	16295	496	1160	45263	284759	23374	135914	19610	137802
永年县	963261	46603	42800	53040	18735	10278	1869	15302	1144	734	72116	491213	33430	214160	33051	253342
邱县	228563	2868	33336	27650	8699	4510	3256	5483	587	1344	22896	134798	13357	73930	8002	53173
鸡泽县	272472	14093	18000	22150	6950	3002	3337	4050	565	592	26333	150667	15667	87616	9621	59313
广平县	275155	6200	21194	23070	8457	3808	912	2590	694	391	28144	165734	14421	80329	11745	77039
馆陶县	329212	11750	29000	28440	9043	4363	2177	5298	360	329	38003	240252	20592	121822	15736	111176
魏县	881270	8660	43260	46890	16155	7089	1010	4068	397	85	84640	467091	42859	231438	37262	217983
曲周县	433157	13568	51285	40970	24289	12908	1753	5251	516	836	51189	303329	25560	143008	24675	156563
武安市	755634	124581	43480	35790	7464	9268	1007	5275	265	117	58833	285670	14828	69582	25497	149093
临城县	202023	4227	16558	9967	3861	1741	746	2038	217	15	24042	98961	10221	44033	10367	46184
内丘县	265097	6198	20996	16315	4756	2111	619	853	235	8	34179	162890	15527	79876	14689	73370
柏乡县	187169	5771	17797	18864	4734	3014	588	5355	180	43	28057	194518	14298	101873	11762	85483
隆尧县	501023	30980	45469	50289	17085	7099	4392	10614	768	338	76285	530788	38652	245986	33588	265687
任县	321405	21121	25664	30415	7538	2963	1634	3913	440	163	47287	315466	23625	159168	22509	151927
南和县	327449	10485	23500	29351	7291	2969	307	3794	980	137	45150	271454	23091	138075	20899	129997
宁晋县	709538	26235	60577	64547	20011	10867	3246	9930	1402	420	103053	641892	50990	287164	48007	340811
巨鹿县	369185	11206	28390	30486	6664	2748	1058	3929	425	532	32873	172838	16252	87815	13574	74603
新河县	170867	5924	21960	14560	2655	1391	615	1404	503	292	27947	150572	13824	73820	11010	66229
广宗县	280118	6172	32640	19519	4161	2582	2419	2102	647	1271	7793	43628	3843	21517	2205	13798
平乡县	290009	11859	27390	25650	7587	3178	2514	2989	190	371	30654	166887	15355	81305	14605	83248
威县	548905	8116	62298	63050	9605	1084	2305	17884	1053	2317	25564	138745	14007	73770	3843	23770
清河县	372695	19732	28153	33754	10239	4399	1290	4285	680	385	35911	192277	18468	98622	15482	87890
临西县	336904	11032	34657	33067	11955	4175	1427	9115	558	929	39157	244803	20033	115938	16481	118327
南宫市	464384	12558	55933	58747	10223	4624	4921	5313	1053	2188	38672	198678	17074	85930	12310	70167
沙河市	483421	14869	23892	20230	5640	2444	1078	4169	305	4	38439	170296	16519	76813	17541	85074
新市区	452312	8542	3889	6051	3275	586	465	2509	139	152	7649	46443	3735	21186	3898	25212
北市区	331298	2444	1622	2920	1097	157	245	554	153	25	3661	23565	1645	9416	1979	13844
南市区	277173	6062	3310	3514	1696	195	435	1709	76	25	4591	26753	2256	12190	2327	14523
满城县	395124	20691	14800	22984	8296	1334	726	3124	682	333	31799	185141	14218	81673	14782	88225
清苑县	626986	20391	51650	51883	20307	6464	3514	11477	1096	820	61709	390526	28278	171472	30396	201027
涞水县	344981	14805	12000	15548	4657	809	306	1775	240	94	26400	124215	9827	48663	14011	67209
阜平县	214556	3158	2700	5412	3019	25		1679	125		12191	57654	2720	12648	5177	26481
徐水县	568674	16260	42990	40839	13136	2601	1543	11257	701	169	59834	367604	28082	166913	29868	192066
定兴县	573269	11682	48409	48405	12695	5440	2978	9833	854	701	59705	393317	27153	163380	29337	210588
唐县	569693	9913	12000	19155	15607	3270	1019	1625	305	30	36997	170551	14271	68947	15381	79073
高阳县	322753	20106	31259	28889	6716	526	279	3200	398	382	24243	145154	9100	49227	13691	90387
容城县	256688	6015	18667	20085	5620	1620	1395	839	71	21	29905	202367	13401	81672	14913	113276
涞源县	272135	2781	14952	827	2968	926	22	502	14	11	19404	71004	133	520	13936	57672
望都县	262000	6243	19667	22448	7976	3071	1051	6664	273	74	28053	197209	14501	94593	12303	93254
安新县	422330	8122	28000	25613	5515	1575	720	2736	156	263	38831	202898	18398	95509	19785	104414
易县	558780	8644	23296	19936	11863	2247	1202	3284	803	120	40106	190685	13009	70053	19768	96962
曲阳县	574836	3735	22300	17813	5936	1214	413	2983	627	52	36527	176971	10806	51875	13546	74433
蠡县	504344	40196	27834	39494	9993	1116	991	8845	322	688	34684	183017	15298	80144	16337	92003
顺平县	308468	13558	17300	21560	11104	845	957	3161	562	171	25101	125106	10074	54467	11411	60173
博野县	257753	11832	18770	21594	8850	4167	2692	2452	618	80	23944	158459	11216	69246	11437	81668
雄县	353699	24848	16491	19563	6035	2600	583	1705	450	74	36464	225152	12004	68604	20959	139899
涿州市	618985	19372	43783	42236	13472	2059	2701	5506	423	268	53255	304671	20487	111868	26610	164377
定州市	1177369	19986	76900	77040	31719	12126	1436	15768	1248	818	89074	583081	41738	256691	42782	295197
安国市	401842	6306	30000	32556	7948	2205	3274	8819	347	51	32592	220921	16646	106227	14816	107352
高碑店市	588269	15933	34980	31422	7236	2290	939	5029	208	433	49663	293409	20261	115559	26695	168422
沧县	680018	69541	63715	63663	19303	7135	1503	13086	1836	421	107109	518208	42756	195282	51777	297783
青县	401630	39368	55390	32843	8223	4954	2560	4832	703	436	52047	266845	15623	74134	33179	182832
东光县	359515	20115	43540	48055	14185	1708	2366	1430	1844	1229	37409	243727	18475	115093	18560	126219
海兴县	225674	7702	29100	11570	6087	307	188	2513	256	392	32397	127296	15732	58534	13652	62604
盐山县	432491	11686	42910	27063	7696	1170	827	4264	806	409	61643	276108	29451	119359	28008	143141
肃宁县	337076	28717	36650	35835	13495	5642	2550	3281	907	326	39924	238255	18068	106956	20001	125482
南皮县	366376	15093	43520	32360	6314	1811	1162	5467	703	1122	42871	236736	20756	105856	21281	128659
吴桥县	283993	10568	39180	36820	6836	2891	6164	6804	832	1290	33351	224365	15970	102021	16697	119011
献县	585083	40531	63040	49512	15583	5024	2105	4513	317	660	74910	379366	33526	170887	34963	185355
孟村回族自治县	200278	48275	21480	13706	3869	710	203	2454	1164	56	26514	113614	12917	52016	10545	53116
泊头市	575312	43111	36500	52884	17244	9152	3210	4984	267	140	69411	382405	29138	163638	33940	194273
任丘市	819161	68644	60330	50386	19697	1791	778	11650	3109	261	74786	432208	32890	184402	37152	232183
黄骅市	515443	56584	46500	24519	6558	3527	810	4145	695	412	69220	282186	32538	104684	23047	136426
河间市	7798335	96262	80210	79402	12895	2996	1740	6224		969	87794	503970	34850	198122	45404	280912
固安县	416000	13033	43300	39210	13343	4495	1422	4724	934	772	43537	262180	19667	117714	21183	133812
永清县	377000	11762	39000	32930	11788	1725	1278	5337	249	791	26783	157434	6196	34617	17949	114478
香河县	308000	13264	16100	23520	12521	74	1670	8237	201	118	31245	201709	12586	75336	18400	125176
大城县	473000	32327	40320	31347	5473	1587	1833	2088	239	473	42636	219264	8700	36671	27980	162424
文安县	480000	69034	41690	35160	5767	290	447	6273	269	938	36096	209317	8295	36655	23628	161467
大厂回族自治县	117000	8992	7830	9450	2488	61	443	2444	69	7	14816	92038	5550	33531	8776	56866
霸州市	589000	148481	42000	41310	18061	3708	687	4273	251	628	37012	219208	8878	47396	24386	160498
三河市	520000	40229	30665	35031	16980	767	1467	9884	527	109	37199	241300	14408	84720	21592	152855
桃城区	477710	51985	34010	29386	5379	2843	706	1885	540	555	34710	223952	17419	106190	16725	115463
枣强县	391571	21786	45440	52973	7470	4585	1810	3878	819	1150	55033	310985	24950	139595	21672	134353
武邑县	321117	14329	52850	42893	6034	3916	2187	4116	548	657	50882	279504	24560	138150	21666	125500
武强县	216604	11874	32079	22640	4073	1451	545	994	91	205	39409	234904	18196	108084	20902	125511
饶阳县	290407	11093	33000	35763	8685	2661	2035	5393	187	822	32339	187152	15077	87348	15674	94279
安平县	325053	25146	29030	31590	7265	5077	1319	1928	287	173	40268	233827	20080	116263	18833	113280
故城县	497507	16370	47560	40833	13887	7873	1072	7573	859	1729	52018	321047	25985	148504	24164	164774
景县	523676	13886	71940	71927	15665	8146	3364	6901	974	1049	88966	545825	42989	257934	40973	271651
阜城县	343939	17855	43500	37661	6015	2348	3328	6684	936	682	51653	275000	22400	119952	25937	139671
冀州市	367292	28149	47073	49969	9874	3391	3202	10063	1341	1797	33608	200892	16885	101310	14855	94318
深州市	570561	47644	60088	63518	24517	10548	4557	14804	2841	964	84989	538137	42997	265076	39702	266797
天桥区	502404	16800	7200	5600	2200	1100	30	620	12	2	11334	66594	5672	32756	4637	28031
济阳县	544174	8146	52490	49650	30480	11844	2314	7029	1011	1775	71906	478720	37333	243038	27341	192754
商河县	614055	7319	68250	60270	20863	13217	6820	19730	532	2037	93272	663015	40719	262171	51727	388418
河口区	213367	1011	19790		874	679	221	1140	241	747	2942	17260	1090	5599	1445	10631
利津县	297101	8936	54480		16916	9157	2862	12625	1179	1481	15030	81324	6511	33878	6182	39399
德城区	575000	6651	74280	49970	17877	7476	2081	11279	919	883	104780	740061	56647	379479	47810	359292
陵县	463200	8476	57570	41980	11616	5376	2707	10305	748	646	56753	407398	31807	214761	24670	190699
宁津县	303200	6098	22640	20750	13809	5680	18636	16673	299	27	44899	254573	22602	119722	20362	128543
庆云县	532200	9420	61320	43750	17510	4965	1905	8696	854	404	94298	678936	50305	345847	43502	331096
临邑县	616200	8917	93270	51320	32923	14804	4707	9103	530	1280	130174	938360	69462	484845	59620	449356
齐河县	454700	6128	64240	43180	11804	7049	3371	10481	1223	1414	79630	577601	41457	289411	37660	285689
平原县	503700	18485	66940	46860	9518	2757	4166	10781	1166	2952	33458	239485	16263	107417	14501	111263
夏津县	377500	3464	54560	38000	11417	2925	1303	5813	458	1230	41056	293611	22260	150077	18622	142633
武城县	681700	5790	70780	40860	26027	3354	1031	10909	1993	3683	96766	660477	49263	321983	46116	330998
乐陵市	516800	10346	76120	45010	19857	6773	3073	13258	603	447	92605	716161	48391	358577	43289	352892
禹城市
东昌府区	1044494	23340	61060(2007年)	72870	70000	50000	20000	50000	1929	828	106805	676775	55767	338089	49488	330546
阳谷县	786742	12963	49610	58940	90000	30000	7000	30000	2376	681	91091	600046	43467	281014	44744	308551
莘县	1000673	19210	72200	75260	70000	30000	20000	60000	1465	4959	113075	734468	56480	343567	54314	383479
茌平县	591983	10668	51500	63350	60000	30000	10000	20000	886	1051	93909	645773	46387	302675	45378	325264
东阿县	433077	5027	43330	40240	40000	30000	9000	20000	359	245	72767	461698	33987	215002	37999	244336
冠县	769960	15349	61000	71390	50000	30000	10000	30000	1679	525	94766	576729	54893	337427	36031	216270
高唐县	484502	5951	51940	56700	60000	30000	20000	30000	1064	1391	66992	441830	36547	236605	29167	200379
临清市	737715	24639	63420	54690	30000	10000	8000	20000	1115	667	76599	484130	39200	244489	33442	217709
滨城区	631594	11800	17870	34	40479	23664	12875	28886	2160	842	48472	268743	22373	138818	19608	122782
惠民县	634996	12212	81210	61	77000	41000	9100	52645	556	1630	71732	499097	36685	244873	34686	253224
阳信县	446480	7748	50000	27	42371	6653	13025	24819	923	202	67324	439732	33717	212418	33411	226774
无棣县	446710	12190	91260	37	97559	1586	27	32969	1708	1253	51862	286849	24251	133533	22756	149714
沾化县	388231	7000	57710	32	24520	10845	5450	26498	2561	476	30075	161179	17027	102417	9186	57859
安阳县	938100	98334	244690	80000	22212	9934	4069	14005	1096	60	109340	659870	49610	294010	57200	354356
汤阴县	460300	14355	118500	35670	12760	4950	3543	17430	548	232	62880	391678	33830	211641	26530	169964
滑县	1264200	37419	714480	107990	93568	36433	8757	39169	1530	747	173020	1282184	111030	796131	54360	448611
内黄县	721500	18328	406000	57330	20144	8662	10604	25118	1164	756	73870	430949	54820	309167	16860	111027
林州市	1000500	51275	138610	33300	12569	5160	2700	16826	296	34	76210	329486	33470	127307	29230	163057
浚县	677714	8098		52483	17077	4527	1996	14808	989	100	92800	652282	52110	366054	37090	278294
淇县	257053	3235		18670	2760	1701	826	1268	268	6	41860	280100	20420	136620	20780	140680
新乡县	321800	109711	172300	18300	12757	6443	2044	7033	361	25	32540	236262	17170	127934	14070	100294
获嘉县	404000	8734	187930	24000	15511	6055	1794	4157	552	77	44590	297558	20250	142599	16620	96790
原阳县	661000	37288		77470	20649	6084	5435	11210	820	134	114050	673201	61890	378075	22050	121554
延津县	439300	9227	199600	46720	36610	14146	2634	34555	1003	85	63670	392278	44160	283009	16690	94423
封丘县	747100	9048		50130	31285	14252	3511	16881	2107	346	87850	567857	51160	367552	21640	123730
长垣县	802300	33880		51470	26726	12238	7375	7685	954	144	89840	564221	51320	355838	21850	148542
卫辉市	495700	11191	126820	33741	22530	10715	4006	6220	781	162	53820	333569	28450	179672	24000	148947
辉县市	797600	184662	331000	40000	25447	13030	4441	28038	811	76	83590	514751	42000	257946	38330	247908
修武县	280044	8065	229200	17933	5682	2238	130	7141	413	13	34090	221602	17730	115221	15060	101503
博爱县	431498	14100	180995	14190	9760	4523	1931	20070	467	218	29200	223471	14420	115305	13230	104402
武陟县	655438	14797	599258	37390	22501	10855	1891	13326	1284	93	67400	520094	36160	289360	23940	177913
温县	423360	23722		22800	8016	2379	558	10591	444	133	36230	288981	20690	166603	14790	117529
沁阳市	471549	18068		21660	15208	4190	1026	8914	669	140	42840	320204	21200	164100	20620	151929
孟州市	370364	17613		26350	13016	2030	1723	33908	1014	146	39650	294698	20790	158218	17860	132956
清丰县	666500	10780	237940	53493	28712	12693	5279	16530	856	209	72900	517947	47190	334647	23210	173024
南乐县	497000	19940	287300	56340	24785	14303	3591	9824	692	405	58470	423038	33620	246406	22150	162760
范县	499600	5907		41960	15300	7221	1844	5497	437	61	55620	340841	27010	165860	7750	45015
台前县	352100	6741		16000	2795	1558	1087	947	167	63	30820	171075	16360	100786	10230	59897
濮阳县	1078600	6550	327350	84254	38910	21037	6341	23990	1873	128	130630	847781	75990	501936	23080	147341

[truncated: 2 more sheets: 2009, 2010]
